# Supplementary material for: Differences in quantitative myocardial perfusion mapping by CMR at 1.5 T and 3 T
Source: Am Heart J Plus. 2024 Mar 23;41:100388. doi: 10.1016/j.ahjo.2024.100388 (PMC11045872; doi:10.1016/j.ahjo.2024.100388)
Supplement: Supplementary file 1 — Supplementary material [file mmc1.xlsx]

## Sheet: final spreadsheet
					Magnet (1=1.5T/Aera, 2=3T/Prisma)		SSFP = 1; FLASH 2	stress perfusion MBF																	endocardial:epicardial ratio																	rest perfusion MBF
RGM	CRIS	NHS	date	transplant	Magnet	splenic switch off	perfusion sequence (SSFP = 1;FLASH = 2)	stress_BA	stress_BAS	stress_BIS	stress_BI	stress_BIL	stress_BAL	stress_MA	stress_MAS	stress_MIS	stress_MI	stress_MIL	stress_MAL	stress_AA	stress_AS	stress_AI	stress_AL	stress_GLOBAL	endo_epi_BA	endo_epi_BAS	endo_epi_BIS	endo_epi_BI	endo_epi_BIL	endo_epi_BAL	endo_epi_MA	endo_epi_MAS	endo_epi_MIS	endo_epi_MI	endo_epi_MIL	endo_epi_MAL	endo_epi_AA	endo_epi_AS	endo_epi_AI	endo_epi_AL	endo_epi_global	rest_BA	rest_BAS	rest_BIS	rest_BI	rest_BIL	rest_BAL	rest_MA	rest_MAS
			2022-01-10	0	2	1	1	1.87	1.86	1.84	1.84	2.37	2.27	2.05	1.98	1.83	1.58	1.87	1.77	2.27	2.25	2.12	2.21	2.01	0.88	0.63	0.73	0.95	0.75	0.74	0.93	0.81	0.79	0.78	0.7	0.64	0.92	0.81	1.23	0.91	0.82	0.48	0.4	0.41	0.37	0.46	0.44	0.47	0.4
			2022-01-21	1	2
			2022-01-17	0	1	1			0.19	0.23	0.28	0.34	0.23	0.16	0.21	0.23	0.21	0.16						0.22		1.07	0.96	0.67	0.85	1.09	0.98	0.92	1.01	0.9	1.31						0		5.55	3.12	3.28	3.35	4.11	4.02	3.9
			2022-01-10	0	1	0	1	2.56	2.03	2.09	2.22	2.5	2.52	1.99	1.96	1.68	2.04	2.11	2.15	2.27	1.9	2.05	2.21	2.14	0.82	0.96	0.77	0.91	0.85	0.87	0.71	0.8	0.8	0.8	0.67	0.8	0.73	0.82	0.92	0.93	0.82	0.71	0.73	0.62	0.56	0.7	0.69	0.74	0.61
			2022-01-13	0	2	1	1	0.68	0.4	0.32	0.58	0.69	0.96	0.58	0.45	0.32	0.53	0.65	0.62	0.51	0.49	0.52	0.75	0.61	0.77	0.69	0.91	0.58	0.99	0.84	0.56	0.9	0.58	0.6	0.72	0.65	1.28	0.64	0.86	1.06	0.8	0.35	0.35	0.46	0.49	0.34	0.42	0.33	0.45
			2022-01-24	1	2
			2022-01-07	0	2	1	1	1.06	0.86	0.76	0.75	0.77	0.98	1	0.89	0.92	0.87	0.81	0.9	1.39	0.99	0.89	1.04	0.93	1.02	1.03	1	1.02	1.11	0.97	1.04	0.93	0.99	0.99	1.05	0.98	1.01	1.02	1.15	1.24	1.03	0.41	0.34	0.41	0.34	0.4	0.34	0.45	0.39
			2022-02-14	0	2	1	2	1.87	1.96	1.9	1.78	1.7	1.88	2.47	2.71	2.18	1.77	2.4	2.23	2.57	2.57	1.95	3	2.09	0.65	0.66	0.88	0.81	0.77	0.62	1.13	1.09	0.9	0.61	1.06	0.86	1.14	0.68	0.97	1.15	0.84	0.6	0.58	0.72	0.62	0.64	0.68	0.59	0.55
			2022-01-07	0	2	1	1	1.89	1.31	0.99	1.26	0.97	1.56	1.01	0.86	0.89	0.87	0.91	1.08	1.91	1.25	1.11	1.17	1.19	1.18	0.9	0.86	1.05	0.95	0.95	0.96	0.84	0.86	0.96	0.94	0.9	1.35	1.01	1.01	1.28	1.02	0.36	0.31	0.34	0.34	0.25	0.29	0.35	0.33
			2022-02-07	0	2	1	1	1.97	1.95	1.57	1.74	1.8	2.2	2.26	1.92	1.65	2.08	1.77	2.19	1.57	2.44	1.11	0.22	1.85	0.92	0.76	0.82	0.76	0.58	0.73	0.88	1.27	0.85	0.95	0.84	0.67	1.6	1.01	4.87	1.97	0.95	0.86	0.67	0.61	0.66	0.7	0.73	0.79	0.72
			2022-03-07	0	1	1	1	2.55	3.58	1.61	1.91	1.86	1.95	3.17	2.83	2.09	1.79	2.35	2.82	2.94	1.99	1.86	2.34	2.32	0.71	1.1	0.54	0.82	0.63	0.7	0.75	0.66	0.82	1	0.69	0.84	0.71	0.75	0.77	0.74	0.76	1	1.05	0.84	0.61	0.6	0.82	1.44	0.9
			2022-01-11	0	2	1	1	1.48	0.7	1.34	1.25	0.93	1.32	1.09	0.91	1.17	1.23	0.99	1.28	0.91	0.91	1.05	1.02	1.1	0.86	0.51	0.88	0.89	0.66	0.63	0.51	0.73	0.73	0.73	0.65	0.62	0.72	0.57	0.6	0.67	0.69	0.93	0.58	0.94	0.78	0.58	0.83	0.73	0.57
			2022-02-17	0	1	1	1	2.79	1.96	1.61	1.71	1.84	2.12	3.31	2.89	2.2	1.97	1.97	2.25	2.24	1.75	1.72	2.63	2.14	1.08	0.8	0.87	0.88	0.75	0.67	1.37	1.18	0.82	0.99	0.8	0.9	0.73	0.83	1.08	0.73	0.91	0.88	0.76	0.65	0.59	0.66	0.87	1.09	0.89
			2022-01-06	0	1	1	1	2.43	1.75	1.29	0.99	1.35	1.53	1.91	1.5	1.29	1.5	2.13	1.63	1.44	1.37	1.29	1.64	1.54	0.89	0.86	0.99	1.3	1.16	0.95	0.89	0.93	0.82	0.85	1.16	1.48	1.5	1.02	1.17	2.78	1.12	0.56	0.48	0.45	0.44	0.43	0.35	0.72	0.47
			2022-01-10	0	1	1	1	4.21	2.98	2.3	2.25	2.53	3.08	3.22	2.45	2.09	1.93	2.43	2.85	3.58	2.42	1.83	2.62	2.6	1	0.87	0.87	1.13	0.97	0.88	0.8	0.84	0.92	0.94	0.83	0.66	0.76	0.86	0.96	0.84	0.88	0.74	0.62	0.55	0.61	0.57	0.61	0.67	0.62
			2022-01-10	0	2	1	1	0.81	0.77	0.31	0.22	0.24	0.59	0.62	0.55	0.44	0.22	0.25	0.53	0.51	0.55	0.53	0.55	0.54	0.96	0.75	0.69	1.06	1.03	0.88	1.12	0.77	0.82	1.39	0.91	0.82	0.86	0.89	1.02	0.96	0.9	0.21	0.2	0.25	0.28	0.24	0.19	0.26	0.24
			2022-02-15	0	1	1	1	4.07	2.19	2.35	2.68	4.09	4.15	3.87	2.04	1.89	2.76	3.87	3.11	2.47	2.31	2.72	3.69	2.83	0.87	0.83	0.91	1.36	1.09	0.86	1.24	1.01	0.93	1.05	0.73	0.6	0.87	0.81	1.26	0.86	0.91	0.86	0.7	0.85	0.83	0.84	0.98	1.04	0.7
			2022-01-14	0	2	1	1	0.62	1.07	1.46	0.73	1.06	1.82	0.95	0.75	2.09	0.96	0.86	1.43	0.67	2.47	1.47	0.72	1.32	1.52	0.74	0.71	0.56	0.72	0.9	1.33	0.7	0.73	0.54	0.65	0.86	1.79	0.78	1.01	1.04	0.82	0.36	0.37	0.75	0.61	0.31	0.48	1.12	0.57
			2022-01-13	0	1	0	1	3.37	2.51	1.77	1.93	2.36	3.41	1.61	1.93	1.7	2.1	2.56	1.91	2.06	2.25	2.36	2.21	2.16	0.63	0.59	0.66	0.75	0.62	0.67	0.66	0.73	0.72	0.63	0.5	0.64	0.8	0.86	0.87	1.87	0.75	1	0.87	0.79	0.66	0.77	0.89	0.92	0.91
			2022-01-14	0	2	1	1	2.32	1.85	1.64	2.24	1.98	1.81	1.17	1.42	1.7	1.56	1.5	1.68	0.66	0.75	1.33	1.4	1.58	0.87	0.8	0.86	0.76	0.73	0.81	0.63	0.61	0.81	0.73	0.74	0.64	0.78	0.49	0.75	0.77	0.76	0.58	0.47	0.44	0.43	0.42	0.54	0.47	0.44
			2022-01-31	0	2	1	1	1.76	1.89	1.43	1.61	1.56	1.77	2.11	2.49	1.95	1.59	1.62	1.7	2.74	2.18	2.35	1.9	1.86	0.82	0.7	0.66	0.91	0.77	0.71	0.69	0.67	0.72	0.86	0.68	0.69	1.06	0.85	1.21	1.39	0.81	0.6	0.56	0.57	0.58	0.46	0.58	0.74	0.64
			2022-01-14	0	2	0	1	1.1	0.98	1.09	1.2	1.05	1.44	1.04	1.02	1.08	1.19	1.11	1.06	1.28	1.52	1.14	1.21	1.15	0.89	0.9	1.02	1.23	1.08	1.4	0.97	0.85	0.79	0.85	0.85	0.84	0.95	0.58	1.03	1.35	0.95	0.48	0.46	0.44	0.41	0.38	0.45	0.51	0.48
			2022-01-18	0	2	0	1	4.74	3.83	3.18	2.71	3.03	4.52	4.77	3.21	2.64	2.83	3.97	4.64	4.7	3.27	2.95	4.66	3.65	0.98	0.94	0.78	0.85	0.86	0.84	0.96	0.77	0.84	0.62	0.75	0.94	0.91	0.7	0.81	0.9	0.85	1.67	1.24	1	0.94	1.34	1.58	1.48	1.13
			2022-01-20	0	1	1	1	1.09	1.16	1.26	1.06	0.78	0.67	1.18	1.05	0.88	1.04	0.95	1.03	1.5	1.18	1.35	0.91	1.08	0.92	1.02	1.04	0.64	0.8	1.24	0.76	0.84	0.93	0.66	0.75	0.67	1.07	0.93	0.7	2.27	0.92	0.85	0.77	0.69	0.61	0.51	0.31	0.91	0.78
			2022-01-10	0	2	0	1	1.51	1.18	1.18	1.88	1.12	1.3	1.07	1.04	1.07	1.24	1.12	1.11	1.03	0.99	1.13	1.01	1.15	0.92	1.25	0.89	0.91	0.87	0.88	0.92	0.95	0.95	0.84	0.86	0.86	0.99	1.02	0.9	0.94	0.93	0.44	0.43	0.4	0.33	0.42	0.52	0.46	0.45
			2022-01-20	0	2	1	1	3.3	2.59	1.4	0.7	1.82	3.22	2.48	2.67	1.29	0.68	2.22	2.35	2.36	2.1	1.11	2.25	2.12	0.77	0.79	0.93	0.67	0.67	0.95	0.78	0.79	0.63	0.66	0.84	0.71	0.98	0.72	1.03	1.15	0.83	0.98	0.87	0.85	0.87	0.9	0.76	0.87	0.78
			2022-01-11	0	1
			2022-01-21	0	2	1	1	1.88	1.3	1.08	0.6	1.16	1.96	1.72	1.43	1.48	1.41	1.13	1.21	1.26	1.19	1.17	1.12	1.27	0.67	0.82	1.24	0.73	1.39	1.31	0.7	0.86	0.71	0.99	0.81	0.91	0.93	0.74	0.78	1.03	0.89	0.44	0.43	0.44	0.42	0.33	0.34	0.39	0.37
			2022-01-11	0	2
			2022-01-21	0	2	1	1	1.5	1.41	1.24	1.22	1.43	1.4	1.38	1.5	1.29	1.36	1.25	1.3	1.77	1.58	1.26	1.1	1.36	0.95	0.73	0.84	0.85	0.78	0.86	0.85	0.9	0.83	0.87	0.79	0.7	1.1	0.97	1.35	1.64	0.92	0.55	0.51	0.52	0.48	0.43	0.55	0.67	0.54
			2022-01-17	0	2	1	1	0.53	0.51	0.59	0.5	0.49	0.55	0.51	0.54	0.57	0.6	0.68	0.54	0.51	0.58	0.62	0.48	0.55	1.1	1.88	1.12	1.1	1.15	1.09	1.1	1.08	1.02	1.14	1.35	1.15	1.23	1.03	1.01	1.22	1.16	0.34	0.38	0.36	0.29	0.32	0.36	0.28	0.28
			2022-02-07	0	2	1	2	2.27	2.68	1.85	2.54	2.31	2.34	2.18	2.33	2.13	1.75	1.94	2.2	2.13	1.32	1.44	2.01	2.11	1.1	0.9	1.27	1.07	0.89	0.86	0.91	0.74	0.73	0.74	1.17	0.84	1.01	0.83	1.26	1.13	0.57	0.93	0.65	0.65	0.64	0.47	0.55	0.55	0.55
			2022-02-04	0	2	1	1	2.1	1.97	1.76	1.69	1.06	2	1.72	1.95	1.4	1.31	1.58	1.56	1.99	1.51	1.63	2.15	1.7	1.04	0.89	0.91	0.93	1.53	1.11	0.76	1.01	0.98	1.42	0.71	0.78	0.83	0.88	1.25	1.31	1	0.57	0.55	0.52	0.43	0.4	0.44	0.5	0.44
			2022-02-04	0	2	1	1	1.21	0.97	0.87	0.86	0.81	1.02	0.92	0.84	0.86	0.87	0.77	0.93	0.9	0.73	0.8	0.92	0.89	1.17	1.08	0.93	0.89	0.88	0.99	0.83	0.87	0.92	0.88	0.82	0.81	0.82	0.83	0.86	0.87	0.9	0.43	0.37	0.31	0.26	0.31	0.43	0.39	0.35
			2022-02-10	0	1	1	1	0.86	1.22	0.82	0.76	0.49	0.61	0.98	1.1	0.54	0.68	0.68	0.65	1.61	1.26	0.56	0.56	0.84	0.72	0.67	0.97	0.66	0.78	0.73	0.93	0.72	0.85	0.43	0.48	0.43	0.96	0.82	0.66	0.88	0.73	0.58	0.59	0.47	0.42	0.33	0.46	0.63	0.62
			2022-02-01	0	1	1	1	3.07	3.05	2.12	1.96	1.17	2.2	3.26	2.69	1.89	1.77	0.94	2.72	3.56	2.39	0.97	3.31	2.37	0.87	0.72	0.82	0.82	0.7	0.73	0.62	0.64	0.72	0.78	0.55	0.67	0.94	0.73	0.72	0.8	0.75	0.73	1.11	0.89	0.66	0.74	0.69	0.92	0.86
			2022-02-03	0	1	0	1	0.91	0.82	1.39	0.68	0.67	0.66	0.77	0.7	0.68	0.68	0.75	0.73	0.88	0.84	0.6	0.56	0.76	0.84	1.25	1.02	1.09	1.27	1.06	0.98	1.01	0.99	1.17	1.09	0.96	1.07	0.86	1.2	1.5	1.05	0.98	0.61	0.92	0.57	0.52	0.53	0.76	0.51
			2022-02-28	0	1	1	1	2.32	1.27	0.99	1.01	0.35	1.56	1.36	0.61	0.77	0.56	0.44	1.29	0.98	0.34	0	0.3	0.92	0.87	0.86	0.63	0.81	0.98	0.97	0.79	0.54	1.1	0.97	1.72	0.75	0.61	0.66		1.3	0.82	0.91	0.52	0.43	0.38	0.26	0.58	0.73	0.46
			2022-01-24	0	2	0		0.72	0.73	0.4	0.45	0.58	0.64	0.78	0.64	0.42	0.47	0.53	0.65	0.69	0.48	0.4	0.49	0.57	1.12	0.99	1.15	1.28	1.83	1.08	1.36	1.25	1.3	1.12	1	1.01	1.18	0.95	1.07	1.12	1.15
			2022-02-07	0	1	1		2.03	1.55	1.4	1.81	1.55	1.91	1.78	1.24	1.62	1.62	2.09	1.88	1.92	1.17	2.15	2.2	1.77	0.72	0.5	0.66	0.67	0.65	1.14	0.67	0.61	0.6	0.65	0.6	0.52	0.8	0.69	0.79	0.83	0.69
			2022-02-08	0	2	1	2	2.02	1.86	0.97	0.88	1.51	1.72	2.28	1.99	1.71	0.76	2.01	2.4	1.89	1.92	1.66	1.96	1.79	0.98	0.9	1.01	0.52	0.96	0.99	1.43	1.01	0.88	0.54	1.12	1.03	1	0.99	0.98	1.08	1	0.66	0.69	0.73	0.62	0.6	0.62	0.65	0.69
			2022-02-07	0	1	1	1	1.42	1.35	1.21	1.1	1.07	1.15	1.26	1.16	0.91	0.95	1.29	1.58	1.42	1.57	1.1	0.98	1.2	0.82	0.56	0.67	0.62	0.71	0.72	0.76	0.65	0.71	0.69	0.7	0.8	0.69	0.63	0.68	0.74	0.69	0.5	0.41	0.4	0.34	0.34	0.42	0.49	0.44
			2022-03-08	0	2	0	2	1.47	1.36	1.24	1.46	1.6	1.87	1.26	1.32	1.29	1.56	1.55	1.35	1.04	1.45	0.61	0.2	1.32	0.68	0.68	0.86	0.9	0.92	1.01	0.83	0.64	0.9	0.95	1.08	0.9	1.86	1.09	3.52	1.48	0.93	0.5	0.43	0.44	0.5	0.37	0.61	0.46	0.46
			2022-01-18	0	1	0	1	2	2.04	2.24	0.57	1	1.36	1.92	1.92	1.38	1.29	1.45	1.96	2.31	2.63	1.62	1.7	1.72	1.37	1.12	0.62	1.81	1.88	1.14	1.16	0.77	0.78	0.8	0.74	0.84	1.15	0.97	1.25	3.36	1.11	0.65	0.53	1.33	1.02	0.42	0.63	0.7	0.65
			2022-03-11	0	1	1	1	2.48	1.83	1.56	2.08	2.41	2.2	2.13	1.75	1.57	1.56	1.74	1.96	1.77	1.59	1.89	1.71	1.83	0.82	0.83	0.82	0.88	0.7	0.9	0.84	0.84	0.91	0.75	0.58	0.7	0.75	0.75	1.4	0.92	0.81	1.92	1.53	1.29	1.33	1.68	2.25	1.52	1.39
			2022-02-11	0	1	1	1	2.76	2.38	2.26	1.67	1.87	2.49	2.49	2.33	2.17	1.85	1.75	2.47	2.92	2.43	1.89	1.54	2.2	0.89	1.07	1.22	1.02	1.09	0.86	0.9	1.08	1.05	0.87	1.11	0.8	1.26	0.89	1.66	4.2	1.08	1.16	0.98	0.97	0.73	0.87	1.12	1.28	1.02
			2022-02-11	0	1	1	1	2.11	1.79	3.06	4.14	2.67	2.58	2.4	2.3	2.83	3.73	3	2.78	3.15	3.12	2.29	2.62	2.69	0.67	0.71	0.89	0.95	1.34	1	0.73	0.78	0.99	1.05	0.85	0.89	0.8	0.81	1.27	1.22	0.9	0.7	0.57	0.72	1	0.62	0.71	0.69	0.65
			2022-02-14	0	1	1	1	1	0.93	0.9	0.86	0.97	1.08	1	0.82	0.77	0.83	1.14	1.06	1.1	0.71	0.75	1.02	0.93	1.11	1.14	1.11	1.13	1.01	1.11	1.03	1.06	1.08	0.99	1.02	1.04	0.85	0.9	1.13	1.11	1.04	0.59	0.53	0.5	0.49	0.6	0.59	0.56	0.49
			2022-02-11	0	2	1	2	1.6	1.55	1.43	1.38	1.31	1.57	1.58	1.73	1.73	0.99	1.28	1.71	1.7	1.77	1.31	1.42	1.51	0.9	0.74	0.75	0.73	0.78	0.75	0.97	0.7	0.88	1.27	1.17	1.02	1.13	0.64	1	1.02	0.85	0.46	0.48	0.47	0.45	0.43	0.47	0.5	0.48
			2022-02-10	0	1	0	1	1.62	1.06	0.67	0.7	0.91	1.53	1.56	1.16	0.85	0.73	0.99	1.26	2.18	1.34	0.91	1.09	1.18	1.01	1.05	0.78	1.16	1.33	1.02	0.82	1.11	1.11	0.97	1.23	0.8	1.04	0.69	0.96	1.62	1	1.15	0.87	0.64	0.68	0.9	0.71	1.29	0.96
			2022-02-28	0	1	0	1	1.32	1.2	0.28	0.63	0.75	1.03	1.09	0.96	0.79	0.68	0.74	1.08	1.22	0.81	0.67	0.97	0.93	1.01	1.31	1.85	1.12	1	0.87	0.93	1.03	1.13	1.08	1.06	0.86	0.97	0.99	1.18	1.07	1.01	0.37	0.36	1.49	0.74	0.92	0.57	0.73	0.53
			2022-01-20	0	1	1	1	2	2.62	2.66	1.97	1.6	2.12	1.87	1.77	1.74	1.52	1.23	1.95	2.04	1.29	1.23	1.72	1.77	0.92	0.86	0.69	1.07	0.7	0.79	0.83	0.9	1.05	0.67	0.62	0.77	0.77	0.75	0.95	0.91	0.83	0.82	0.83	0.59	0.66	0.69	0.75	0.83	0.65
			2022-01-13	0	1	1	1	1.47	1.13	0.74	0.97	1.04	1.12	0.92	0.87	1.05	1.02	1.05	1.13	0.6	0.93	0.93	0.76	0.97	0.59	0.85	0.73	1.15	1.26	0.9	0.86	0.91	1.05	0.83	0.86	0.74	1.38	0.78	0.9	1.17	0.9	0.87	0.46	0.47	0.39	0.48	0.68	0.54	0.53
			2022-01-13	0	2	1	1	0.99	0.86	0.43	0.51	0.79	0.89	0.8	0.88	0.47	0.37	0.73	0.86	1.11	1.04	0.67	0.92	0.8	0.78	0.62	0.42	0.44	0.68	0.72	0.71	0.71	0.66	0.35	0.64	0.59	1.14	0.88	0.92	1.05	0.74	0.24	0.26	0.21	0.22	0.24	0.26	0.21	0.2
			2022-01-17	0	1	1	1	1.67	1.42	1.34	1.06	0.97	1.47	1.99	1.57	1.63	1.25	1.43	1.56	1.93	1.61	1.65	1.78	1.5	0.98	0.74	0.83	0.75	0.84	0.83	1.07	0.92	0.87	0.88	0.85	0.84	1.18	0.76	0.93	0.91	0.88	0.52	0.54	0.52	0.61	0.58	0.54	0.51	0.44
			2022-02-09	0	2	1	2	1.12	1.5	1.1	0.98	0.91	1.2	1.18	1.11	1	0.9	0.92	1	1.15	0.93	0.89	1.3	1.07	0.98	0.75	1.03	1.06	1.01	0.85	0.96	0.87	1.04	1.24	1.18	0.98	1.17	1.14	1.3	1.24	1.02	0.69	0.8	0.72	0.54	0.52	0.68	0.71	0.68
			2022-03-14	1	1
			2022-01-31	0	1	0	1	1.72	1.76	1.16	1.17	1.51	1.73	1.75	1.66	1.39	1.16	1.49	1.42	1.74	1.64	1.26	1.48	1.49	0.94	0.9	0.86	0.79	0.8	0.88	0.8	0.83	0.81	1.04	0.87	0.82	0.83	0.84	1.07	1.25	0.89
			2022-02-17	0	2	1	2	0.72	0.47	0.35	0.48	0.63	0.79	0.46	0.31	0.3	0.41	0.59	0.82	0.45	0.52	0.49	0.85	0.55	0.5	0.43	0.7	0.42	0.62	0.62	0.56	0.65	0.47	0.54	0.52	0.53	0.53	0.46	0.62	1.12	0.59	0.45	0.49	0.35	0.35	0.45	0.47	0.51	0.5
			2022-02-14	0	2	0	2	0.79	0.83	0.81	0.78	0.42	0.61	0.62	0.7	0.76	0.69	0.51	0.65	0.72	0.79	0.5	0.58	0.69	1.02	0.97	0.9	0.95	0.96	0.88	0.97	0.9	0.93	1.03	0.76	0.98	0.96	0.85	1	0.97	0.94	0.48	0.48	0.47	0.46	0.45	0.42	0.43	0.44
			2022-03-07	0	1	0	1	1.49	1.43	1.12	1.25	1.22	1.23	1.31	1.37	0.97	0.98	1.12	1.12	1.21	1.4	1.42	1.04	1.22	0.63	0.64	0.62	0.8	0.8	0.69	0.67	0.7	0.66	0.62	0.71	0.62	0.74	0.68	0.76	0.7	0.69	1.23	0.99	0.93	0.88	0.83	1	1.25	1
			2022-02-01	0	1	1	1	3.33	2.09	1.71	1.64	1.6	1.93	2.75	2.44	1.95	2.06	1.98	2.33	2.9	2.74	1.82	0.95	2.17	0.77	0.71	0.85	0.85	0.87	0.68	0.96	1.01	0.93	1.22	0.99	0.8	1.08	1.05	1.21	1.15	0.92	1.44	0.84	0.81	0.71	0.8	1.04	1.08	0.84
			2022-02-14	0	2	0	2	1.94	1.86	1.82	1.76	1.52	2.04	1.9	2.08	1.81	1.56	1.6	1.88	2.34	2.1	1.77	2.25	1.85	0.86	0.88	0.95	0.88	0.95	0.83	0.91	0.7	0.9	0.88	0.91	0.86	1.16	1.05	1.37	1.26	0.94	0.62	0.6	0.63	0.51	0.42	0.63	0.66	0.64
			2022-02-11	0	2	0	2	2.12	1.97	1.73	2.14	1.88	1.56	2.35	2.43	1.79	1.98	2.23	2.56	2.58	2.57	2.85	2.41	2.17	0.75	0.71	0.82	1.04	1.01	0.62	0.91	0.52	0.8	0.82	0.79	1.13	1.11	0.71	1.68	1.3	0.92	0.86	0.83	0.65	0.66	0.69	0.77	0.81	0.82
			2022-02-17	0	1	1	1	1.73	1.34	1.5	1.33	1.54	2.16	1.43	1.61	1.75	1.56	1.48	1.44	1.97	1.65	1.68	1.89	1.62	0.66	0.72	0.65	0.79	1.04	0.64	0.6	0.67	0.6	0.64	0.81	0.68	0.84	0.86	0.88	1.01	0.76	0.64	0.52	0.53	0.49	0.51	0.61	0.61	0.54
			2022-02-14	0	1	1	1	2.77	2.33	1.89	2.16	2.45	2.73	2.51	2.43	2.22	1.84	2.55	2.89	2.86	2.47	2.23	2.59	2.43	0.8	0.69	0.81	0.8	0.59	0.78	0.8	0.85	0.83	0.95	0.87	0.66	0.81	0.95	0.98	0.89	0.81	0.59	0.53	0.46	0.43	0.45	0.54	0.68	0.62
			2022-03-15	0	2	1	2	1.15	0.78	0.38	0.41	0.76	1.09	1.15	1.02	0.6	0.41	0.71	0.97	1.18	1.05	0.51	1.11	0.8	0.78	0.78	0.74	0.74	0.69	0.9	0.84	0.81	0.74	0.74	0.79	0.83	0.94	0.87	1.1	1.29	0.85	0.54	0.48	0.45	0.41	0.45	0.51	0.53	0.48
			2022-02-17	0	1	1	1	1.77	1.87	1.19	1.33	0.98	1.7	1.41	1.36	1.08	1.2	0.99	1.24	1.29	0.97	1.03	1.13	1.26	1.07	1.39	1.7	1.08	0.92	0.96	1.03	1.06	1.12	0.88	0.83	0.83	0.88	0.83	1.16	1.19	1.05	0.48	0.45	0.36	0.41	0.33	0.36	0.48	0.37
			2022-02-07	0	1	1	1	2.15	2.02	1.86	1.91	2.07	2.09	2.07	2.08	1.92	1.68	2.08	2.2	2.14	1.97	1.72	2.24	2	0.95	0.67	0.78	0.73	0.67	0.96	0.8	0.75	0.76	0.71	0.69	0.76	1.01	0.77	0.83	0.94	0.79	0.37	0.35	0.27	0.26	0.27	0.35	0.39	0.33
			2022-01-31	0	2	1	1	1.9	2.06	1.9	1.67	1.72	1.79	2.72	2.05	2.62	1.99	1.91	2.11	3.04	3.62	1.78	1.89	2.1	1.04	1.01	0.75	0.85	0.69	0.81	1.1	0.99	1.14	2.06	2.31	0.98	1.1	0.96	1.95	1.63	1.07	0.57	0.56	0.54	0.54	0.53	0.57	0.6	0.63
			2022-01-19	0	2	1
			2022-02-21	0	2	1	2	2.57	2.19	2.14	2.23	2.41	2.26	2.1	1.78	1.86	2.2	2.32	2.11	2.01	1.66	1.51	2.22	2.12	0.86	0.79	0.85	0.92	0.96	0.8	0.72	0.73	0.85	0.95	0.93	0.77	0.89	0.93	1.13	0.93	0.86	0.77	0.64	0.59	0.59	0.66	0.66	0.6	0.64
			2022-02-17	0	1	1	1	2.62	2.5	2.15	1.91	2.13	2.42	3.79	3.66	2.72	2.27	3.05	3.44	3.83	3.01	2.38	3.05	2.69	0.58	0.55	0.66	0.77	0.59	0.53	0.76	0.9	0.86	0.72	1.35	0.92	0.86	0.9	0.75	1.05	0.76	0.99	0.78	0.73	0.78	0.87	0.95	1	0.77
			2022-02-28	0	2	1	2	1.33	1.41	1.35	1.42	1.16	1.28	1.33	1.41	1.4	1.39	1.33	1.29	1.73	2.01	1.37	1.71	1.41	0.85	0.83	0.86	0.74	0.85	0.79	0.78	0.69	0.77	0.84	0.84	0.86	1.18	0.8	1.07	1.38	0.87	0.42	0.36	0.36	0.3	0.29	0.33	0.38	0.34
			2022-02-22	0	2	1	2	2.23	2.2	1.33	1.55	2.5	3.14	1.81	1.8	1.68	1.81	1.62	1.8	2.43	2.44	1.99	2.55	2	1	0.99	0.87	0.77	0.64	0.68	0.77	0.79	0.76	0.66	0.68	0.69	1.03	1.04	1	0.96	0.84	0.83	0.82	0.83	0.79	0.83	0.81	0.92	0.86
			2022-02-08	0	2	1
			2022-01-18	0	2	1	1	1.42	1.07	0.93	0.73	0.96	0.96	1.4	1	0.95	0.39	1.01	2.37	1.61	1.89	1.21	1.7	1.22	0.82	1.04	0.75	0.98	1	0.81	1.05	0.99	0.85	1.59	0.76	0.68	1.17	1.17	1.59	0.84	0.94	0.54	0.48	0.29	0.54	0.68	0.7	0.69	0.62
			2022-02-28	0	1	1	1	1.6	1.05	0.95	0.84	1.32	2.18	0.84	0.77	0.91	1.09	1.09	1.06	1.13	1.03	1.01	1.16	1.12	0.91	1.12	1.38	1.11	1.05	1.02	1	1.08	0.99	1.09	0.9	0.93	1.11	1.25	0.99	1.15	1.06	1.15	0.85	0.79	0.9	1.31	1.07	1.09	0.93
			2022-02-17	0	1	1	1	3.31	1.63	1.23	1.39	1.3	2.1	1.6	1.69	1.41	1.3	1.33	1.27	1.8	1.77	1.56	1.46	1.63	1.09	0.79	0.97	1.14	0.96	1.19	1.07	0.94	0.89	0.78	0.81	1.06	1.07	1.06	1.97	3.25	1.12	0.71	0.49	0.43	0.36	0.41	0.43	0.5	0.48
			2022-02-08	0	1	0
			2022-02-28	0	2	0	2	1.37	1.3	1.01	1.34	1.31	1.46	1.39	1.65	1.39	1.38	1.23	1.33	1.85	1.78	1.35	1.58	1.41	0.7	0.71	0.72	0.84	0.77	0.66	0.6	0.58	0.76	0.78	0.69	0.61	1.13	0.89	1.09	0.92	0.76	0.6	0.53	0.52	0.5	0.47	0.53	0.61	0.57
			2022-03-14	0	1	0	1	2.44	1.76	1.55	1.69	1.56	2.04	2.2	2.25	1.63	1.62	1.36	1.88	3.39	2.11	1.86	2.44	1.97	0.84	0.78	0.96	0.9	0.88	0.85	0.82	1.25	1.01	1.17	0.73	0.69	1.11	0.83	1.25	1.46	0.95	0.97	0.67	0.6	0.53	0.5	0.63	0.92	0.73
			2022-03-01	0	1	1	1	2.5	2.59	2.79	3.24	2.54	1.98	2.69	2.29	1.97	2.21	2.16	2.65	3.2	2.43	2.09	2.68	2.47	1.25	0.86	0.8	1.03	1.04	1.19	0.85	0.81	0.89	1.07	0.9	1.01	0.74	0.68	1	0.84	0.91	0.73	0.61	0.45	0.46	0.37	0.49	0.61	0.49
			2022-03-03	0	2	0	2	1.66	1.71	1.59	1.6	1.53	1.27	1.24	1.35	1.42	1.51	1.21	1.31	1.53	1.46	1.37	1.17	1.42	1.04	1.35	1.07	0.95	0.9	0.89	0.76	0.69	0.82	0.76	0.77	0.82	0.82	0.73	0.67	1.2	0.86	0.45	0.46	0.57	0.42	0.39	0.41	0.42	0.48
			2022-03-29	0	2	0	2	1.4	1.36		1.52	1.66	1.38	1.51	1.53	1.35	1.29	1.33	1.57	2.05	1.94	1.51	1.72	1.54	0.73	0.8		1.07	0.8	0.82	0.88	0.68	0.66	0.66	0.72	0.73	1.16	1	0.91	1.1	0.85	0.61	1.35	0.87	0.54	0.53	0.65	0.72	0.68
			2022-03-01	0	2	0	2	1.09	1.04	1.02	0.84	0.79	1.1	1.14	1.31	1.02	0.84	0.95	1.14	1.31	1.14	0.83	1.17	1.06	0.95	0.97	0.88	1.15	1.16	0.98	1.02	1	0.87	0.92	1.31	1.18	1.13	0.91	1.36	1.61	1.06	0.31	0.29	0.3	0.22	0.19	0.26	0.31	0.3
			2022-02-07	0	2	1	1	2.17	1.99	1.97	1.93	1.71	1.93	1.94	1.69	1.74	2.03	1.95	1.72	2.01	1.69	1.98	2.2	1.91	1.09	1.17	1.06	1.02	1.02	0.94	0.85	0.89	0.88	0.9	0.86	0.76	1.08	0.96	0.82	1.08	0.96	0.53	0.47	0.44	0.39	0.4	0.5	0.51	0.44
			2022-02-28	0	2	1	2	3.35	1.76	0.82	0.55	0.73	1.5	1.2	1.07	0.78	0.7	1.11	1.7	1.09	1.1	0.91	0.84	1.22	1.6	1.07	0.8	1.06	1.06	0.97	1.01	0.75	0.92	1.03	1.08	1.02	1.39	0.59	1.76	2.02	1.13	0.45	0.43	0.43	0.44	0.41	0.43	0.42	0.41
			2022-02-03	0	2	1	2	3.71	2.45	2.7	4.36	3.8	2.94	3.88	3.43	3.44	3.21	3.98	2.98	3.03	2.04	2.34	2.53	3.05	0.76	0.78	0.75	1.16	0.77	0.87	1.64	0.78	0.77	1.95	0.96	1.82	0.99	0.73	1	0.78	0.95	1.86	0.93	0.78	0.95	0.8	0.96	1.19	0.81
			2022-03-01	0	2	1	2	2.31	2.22	2.05	2.23	2.58	2.33	1.86	2.58	2.34	2.12	1.95	1.51	1.97	2.09	1.69	1.71	2.05	0.62	0.78	0.81	0.81	0.99	0.78	0.87	0.66	0.78	0.9	1.14	0.91	0.99	0.79	0.76	0.79	0.83	0.77	0.69	0.7	0.69	0.64	0.69	0.74	0.65
			2022-01-31	0	1	1	1	1.58	1.36	1.24	1.68	1.19	1.47	1.47	1.44	1.46	1.46	1.54	1.61	1.68	1.52	2.14	1.62	1.52	0.86	0.71	0.76	0.81	0.77	0.73	0.72	0.82	0.76	0.78	0.74	0.78	0.88	0.71	0.75	1.13	0.79	0.5	0.44	0.43	0.43	0.42	0.45	0.54	0.47
			2022-03-01	0	1	0	1	2	1.31	1.39	1.34	1.56	1.75	1.83	1.48	1.5	1.43	1.56	1.59	1.95	1.6	1.65	1.87	1.61	0.76	0.9	0.8	0.75	0.73	0.76	0.76	0.98	0.84	0.78	0.72	0.66	0.85	0.91	0.8	0.88	0.8	0.73	0.66	0.5	0.47	0.52	0.61	0.75	0.63
			2022-03-07	0	1	1	1	5.98	3.79	2.43	1.51	2.83	6.38	3.88	1.88	1.8	1.73	2.84	2.78	3.81	2.5	2.58	3.15	2.97	0.86	1.12	0.61	0.6	1.01	0.76	0.3	0.49	0.52	0.78	0.42	0.31	0.53	0.62	0.84	0.65	0.67	1.98	0.91	0.66	0.57	0.66	1.12	1.16	0.82
			2022-02-28	0	1	1	1	1.31	1.35	1.22	1.14	1.25	1.41	1.3	1.4	1.23	1.12	1.27	1.26	1.88	1.89	1.37	1.63	1.37	0.82	0.94	0.89	0.79	0.89	0.85	0.83	0.8	0.86	0.81	0.88	0.93	0.83	0.96	1.18	1.24	0.91	0.49	0.41	0.38	0.32	0.36	0.43	0.52	0.4
			2022-03-08	0	1	1	1	2.1	1.3	0.79	1.14	1.28	2.04	1.66	1.34	0.96	1.01	1.17	1.42	0.73	1.15	2.14	1.76	1.36	1.09	1.11	0.84	0.88	1.06	0.87	0.86	0.79	0.83	0.76	0.88	0.81	0.7	0.93	0.77	0.74	0.87	0.66	0.45	0.41	0.33	0.33	0.61	0.57	0.49
			2022-03-07	0	2	1	2	2.77	1.07	1.75	1.11	1.73	2.47	2.49	1.45	1.26	1.11	1.64	1.88	1.52	1.68	0.67	1.41	1.58	1.16	0.77	1.55	1.36	1.57	1.05	1.14	0.6	0.77	1.28	0.93	1.19	1.21	0.58	1.28	1.31	1.06	0.56	0.57	0.76	0.47	0.95	0.62	0.52	0.67
			2022-03-07	0	1	1	1	4.69	3.09	2.45	2.65	3.3	2.75	3.43	2.47	2.13	2.02	2.11	2.44	2.74	2.35	2.13	2.41	2.61	1.3	0.95	0.95	0.96	0.85	1.03	0.9	0.7	0.67	0.61	0.76	0.54	0.92	0.7	0.66	0.91	0.84	0.61	0.69	0.77	1.1	0.89	0.66	0.91	0.75
			2022-02-03	0	2	1	1	1.04	0.78	0.68	0.79	0.66	0.84	0.97	0.85	0.69	0.78	1.01	1.11	1.14	0.81	1.07	1.69	0.91	0.88	1.01	0.88	0.81	0.71	0.77	1.13	0.7	0.93	0.73	0.89	0.7	0.8	0.87	0.75	0.63	0.81	0.35	0.27	0.29	0.36	0.26	0.3	0.33	0.3
			2022-03-03	0	2	1	2	1.37	1.25	0.85	0.84	0.96	1.31	1.27	1.15	0.98	0.84	1.03	1.23	1.43	1.14	0.85	1.17	1.1	0.9	0.87	0.82	0.78	0.89	0.98	0.94	0.81	0.8	0.91	0.96	0.88	1.42	0.84	0.98	1.29	0.93	0.51	0.47	0.38	0.3	0.39	0.54	0.54	0.49
			2022-03-18	0	2	1	2	0.77	0.61	0.7	0.74	0.94	1.03	0.74	0.55	0.57	0.73	0.81	0.33	0.43	0.55	0.79	0.38	0.68	1.07	0.79	0.97	1.13	1.08	1.3	0.72	0.61	0.81	0.88	0.81	1.11	1.49	0.91	0.89	1.2	0.96	0.29	0.26	0.22	0.23	0.31	0.32		0.19
			2022-03-01	0	2	1	2	2.76	2.55	2.38	2.49	2.08	2.87	2.63	2.68	2.2	2.33	2.45	2.52	3.45	3.54	2.32	2.19	2.55	0.98	0.74	0.78	0.91	0.84	0.9	0.93	0.74	0.75	0.82	0.82	0.76	1.38	1.01	1.66	1.69	0.92	0.71	0.66	0.62	0.65	0.62	0.75	0.83	0.63
			2022-03-07	0	2	1	2	2.21	1.96	1.53	1.36	1.4	1.78	1.62	1.76	1.49	1.33	1.08	1.58	1.41	1.22	1.36	1.33	1.49	0.93	0.92	0.69	0.73	0.67	0.83	0.66	0.69	0.71	0.69	0.66	0.56	0.78	0.68	0.74	0.69	0.73	0.59	0.53	0.48	0.44	0.42	0.57	0.55	0.52
			2022-02-15	0	2	1	2	1.48	0.99	1.64	1.46	1.59	1.96	0.68	0.64	1.17	1.49	1.3	1.1	0.69	1.01	1.51	0.93	1.25	0.89	0.6	1.07	1.04	0.89	0.86	0.37	0.39	0.78	0.93	0.89	0.7	0.59	0.92	0.89	0.79	0.84	0.61	0.61	0.7	0.66	0.53	0.55	0.55	0.54
			2022-02-09	0	1	1	1	3.12	2.3	1.74	2.57	2.53	3.48	2.89	2.8	1.97	2.14	2.43	2.8	3.76	3.08	2.66	3.14	2.67	0.84	0.61	0.68	0.81	0.75	0.79	0.77	0.65	0.47	0.62	0.55	0.7	0.96	0.84	0.84	0.98	0.74	1.72	1.27	1.08	0.96	0.9	1.36	1.55	1.25
			2022-03-08	0	2	0	2	1.01	0.85	0.79	0.7	0.52	0.72	0.79	0.76	0.63	0.53	0.87	0.91	0.91	0.73	0.86	0.74	0.79	0.93	0.76	0.88	0.79	0.87	0.71	0.94	0.93	0.87	0.79	0.78	0.83	0.84	0.78	0.92	0.98	0.85	0.6	0.52	0.49	0.4	0.39	0.48	0.57	0.55
			2022-03-17	0	1	1	1	1.28	1.02	1.2	1.26	1.32	1.33	1.51	1.12	1.06	1.11	1.2	1.43	1.36	1.23	1.19	1.2	1.24	0.88	0.84	1.01	0.87	0.81	1.14	1.16	0.72	0.65	0.82	0.75	0.89	0.98	0.88	0.89	0.8	0.88	0.9	0.62	0.61	0.7	0.68	0.65	0.9	0.79
			2022-02-22	0	1	1	1	1.26	1.18	1.2	1.14	1.53	1.46	1.16	1.22	1.15	1.07	1.33	1.28	1.27	1.17	1.07	1.48	1.25	0.82	0.69	0.82	0.84	0.7	0.72	0.9	0.71	0.75	0.92	0.86	0.86	0.77	0.9	0.87	0.9	0.82	0.51	0.47	0.39	0.44	0.49	0.48	0.46	0.42
			2022-02-08	0	2	1	2	1.87	1.82	1.64	1.76	1.82	1.95	1.57	1.63	1.58	1.56	1.58	1.56	1.87	1.91	1.64	1.74	1.71	0.91	0.95	1.04	1.05	0.89	0.89	1.02	0.95	0.9	0.94	0.94	0.88	0.98	0.77	0.95	1.14	0.95	0.78	0.69	0.67	0.63	0.68	0.7	0.72	0.72
			2022-02-17	0	2	1	2	1.72	1.62	1.57	1.52	1.43	1.57	1.19	1.28	1.08	1.08	1.15	1.15	1.11	1.07	1.05	1.15	1.26	0.99	0.68	0.8	1.55	0.95	0.68	0.74	0.69	0.74	0.76	0.67	0.66	0.82	0.69	0.89	0.68	0.81	0.48	0.45	0.43	0.43	0.44	0.55	0.49	0.48
			2022-03-15	0	2	0
			2022-02-28	0	2	1	2	1.23	2.57	1.83	1.5	0.59	0.8	0.78	0.63	1.38	2.06	0.84	0.44	1.05	2.46	1.84	1.91	1.31	0.85	0.43	0.38	1.15	0.86	1.34	1.05	0.45	0.59	0.73	2.02	1.82	1.36	0.6	0.23	1.03	0.75	0.54	0.47	0.46	0.5	0.54	0.55	0.53	0.52
			2022-03-10	0	2	1	2	1.95	1.51	1.26	1.58	1.75	2.25	1.81	1.79	1.65	1.72	1.89	1.88	2.31	2.38	1.81	2.26	1.84	0.64	0.79	0.88	0.76	0.75	0.79	0.88	0.7	0.79	0.65	0.7	0.65	1.29	1.04	1.7	1.08	0.87	0.66	0.47	0.46	0.44	0.43	0.57	0.54	0.51
			2022-02-24	0	1	1	1	2.52	1.86	1.42	1.47	1.67	2.54	1.84	1.96	1.62	1.62	1.8	2.09	1.66	1.46	1.49	1.62	1.76	0.72	0.74	0.82	0.89	0.9	0.63	0.52	0.65	0.76	1.09	1.02	0.68	0.7	0.6	0.7	0.76	0.74	1.03	0.82	0.73	0.6	0.62	1.02	1.08	0.89
			2022-02-28	0	2	1	2	1.1	0.87	0.8	0.8	1.06	1.69	1.02	0.82	0.72	0.74	0.81	1.24	1.08	0.88	0.82	1	0.93	0.88	0.92	0.93	0.96	0.86	0.99	0.78	0.83	0.92	0.85	0.9	0.77	0.99	0.97	0.87	0.92	0.9	0.36	0.31	0.33	0.35	0.36	0.43	0.35	0.31
			2022-03-15	0	2	0
			2022-03-14	0	1	1	1	1.53	1.78	1.62	1.48	1.39	1.41	1.5	1.71	1.39	1.27	1.17	1.31	2.09	2.01	1.59	1.97	1.55	0.9	0.69	0.87	0.94	0.73	0.91	0.74	0.89	0.75	0.65	0.82	0.83	0.9	0.8	0.88	0.9	0.83	0.57	0.52	0.52	0.51	0.52	0.57	0.64	0.6
			2022-03-04	0	1	1		4.08	1.55	1.03	1.03	1.41	2.13	1.74	1.5	1	0.91	1.2	1.52	1.02	1.19	1.79	1.23	1.62	2.67	0.98	0.79	0.7	0.69	1.61	0.87	1.19	0.71	0.89	0.84	1.08	0.99	0.92	1.15	1.06	1.26	2.47	4.12	0.37	0.28	0.31	0.39	1.54	3.62
			2022-02-24	0	1	1	1	2.28	1.98	1.71	1.58	1.75	2.4	1.88	1.56	1.54	1.51	1.74	1.67	2.26	1.83	1.59	2.2	1.83	0.63	0.86	0.77	0.77	0.67	0.55	0.85	0.85	0.91	0.82	0.84	0.77	0.62	0.69	0.77	0.6	0.75	0.55	0.64	0.6	0.66	0.52	0.53	0.56	0.58
			2022-03-21	0	1	1	1	1.25	0.84	1.09	0.55	0.35	0.79	1.04	0.83	0.67	0.55	0.43	0.84	0.93	0.8	0.56	0.64	0.79	0.95	1.33	1.2	0.99	1.21	1	1.1	1.31	1.16	1.05	1.04	0.8	1.03	1.08	0.97	1.26	1.09	1.02	0.64	0.75	0.93	0.47	0.68	0.99	0.68
			2022-03-21	0	2	1	2	2.14	1.81	1.2	1.65	1.36	1.57	1.76	1.63	1.38	1.26	1.31	1.62	1.49	1.58	1.61	1.94	1.61	0.6	0.73	1.07	0.86	0.78	0.69	0.79	0.73	0.69	0.87	0.81	0.75	0.89	0.67	1.28	0.84	0.78	0.4	0.41	0.4	0.38	0.35	0.38	0.41	0.38
			2022-03-08	0	1	0
			2022-03-15	0	1	1	1	2.42	1.63	1.54	1.65	1.57	1.98	1.89	1.63	1.78	1.22	1.5	1.66	2.17	1.98	1.71	1.94	1.75	0.8	0.85	0.7	0.81	0.74	0.82	0.74	0.8	0.76	1.14	0.8	0.69	0.89	0.88	0.9	0.93	0.83	0.87	0.75	0.71	0.58	0.63	0.72	0.93	0.81
			2022-03-15	0	2	0
			2022-04-01	0	2	1	2	2.49	2.13	2.24	2.54	2.34	2.66	2.53	2.22	2.23	2.26	2.3	2.15	2.64	2.56	1.88	2.62	2.35	0.88	0.73	0.86	0.93	0.98	0.95	0.85	0.69	0.85	0.88	0.84	0.88	0.89	0.82	1.27	1.07	0.88	0.7	0.72	0.68	0.59	0.52	0.67	0.79	0.7
			2022-04-01	0	1	1	1	0.79	0.82	0.5	0.43	0.42	0.43	1.15	0.58	0.45	0.47	0.56	0.81	0.74	0.5	0.47	0.59	0.63	0.98	1.03	1.06	1.1	1.16	1.04	1.53	1.03	1.19	1.2	1.37	3.15	1.24	1.28	1.45	1.25	1.32	0.62	0.53	0.4	0.38	0.41	0.36	0.76	0.49
			2022-04-01	0	1	1	2	2.18	1.71	2.08	2.31	2.7	2.77	1.85	1.24	1.76	1.45	1.9	2.35	2.03	1.24	1.21	2.1	1.9	0.71	0.99	0.89	0.78	0.86	0.66	0.61	0.92	1	0.92	0.7	0.55	0.7	0.74	0.61	0.47	0.73	0.57	0.58	0.56	0.53	0.58	0.66	0.59	0.56
			2022-04-04	0	1	1	1	1.88	1.46	1.06	1.67	1.55	1.29	1.99	1.44	1.38	1.25	1.45	1.51	1.86	1.38	1.44	1.75	1.53	0.68	0.73	0.71	0.57	0.61	0.77	0.8	0.89	0.8	0.68	0.58	0.63	0.84	0.95	0.66	0.84	0.73	0.75	0.69	0.59	0.56	0.58	0.65	0.8	0.7
			2022-04-04	0	2	1	2	2.83	2.84	1.98	2.14	2.5	2.42	2.32	2.25	1.95	1.88	1.79	1.96	1.92	1.65	1.81	1.85	2.08	0.91	1.19	1.16	0.97	0.92	1.21	1.17	0.85	0.85	0.96	0.87	0.8	0.86	0.81	0.92	0.97	0.97	0.64	0.58	0.57	0.59	0.54	0.5	0.68	0.57
			2022-04-04	0	1	0	1	2.93	2.49	2.6	1.7	2.53	3.09	3.03	2.25	1.95	1.6	1.98	3.26	2.18	3.12	2.68	2.22	2.49	1	0.94	0.81	1.27	1.05	0.84	0.84	0.72	1.02	1.19	0.88	0.64	1.03	0.95	1.04	1.32	0.92	0.59	0.57	0.49	0.31	0.45	0.6	0.58	0.56
			2022-04-04	0	2	1	2	4	3.68	3.55	3.32	3	3.59	3.39	3.65	2.84	2.8	2.42	2.65	3.05	2.72	2.55	2.49	3.04	0.94	0.78	0.87	1.19	1.02	0.89	0.88	0.83	0.87	0.89	1	0.95	0.86	0.87	1.12	1.02	0.93	1.01	0.95	0.8	0.72	0.83	0.94	0.84	0.84
			2022-04-04	0	1
			2022-04-05	0	1	1	1	2.32	1.74	0.39	0.33	1.12	2.05	1.88	1.65	0.55	0.34	0.89	1.83	1.85	1.11	0.26	1.5	1.39	0.8	0.63	0.66	0.64	0.82	0.79	0.68	0.66	0.46	0.43	0.77	0.79	0.88	0.72	0.91	0.91	0.76	1.04	0.82	0.5	0.3	0.56	0.6	0.8	0.66
			2022-04-05	0	1	1	1	1.67	1.78	1.27	1.35	1.45	1.81	1.53	1.73	1.54	1.29	1.45	1.3	2.59	1.86	1.1	1.5	1.58	1.67	1.78	1.27	1.35	1.45	1.8	1.53	1.73	1.54	1.29	1.45	1.3	2.59	1.86	1.1	1.5	1.58	0.59	0.56	0.51	0.55	0.48	0.55	0.59	0.52
			2022-04-06	0	2	1	2	2.41	2.17	1.57	2.02	2.19	2.45	2.47	2.16	1.98	2.03	2.21	2.36	3.05	2.63	1.99	2.48	2.26	1.02	0.83	0.78	1.01	0.8	0.85	0.74	0.72	0.89	0.74	0.66	0.8	1	0.75	1.46	1.18	0.87	0.49	0.49	0.47	0.48	0.4	0.49	0.52	0.47
			2022-04-07	0	1	1	1	2.54	2.82	1.78	1.82	2.39	2.77	2.54	1.91	1.62	1.93	2.44	2.24	2.43	1.96	2.09	2.13	2.22	1.01	0.89	1.11	0.76	0.78	1.08	0.76	0.94	0.92	0.78	0.87	0.72	0.85	0.7	0.88	1	0.86	0.68	0.85	0.49	0.5	0.51	0.57	0.65	0.69
			2022-04-07	0	2	1	2	2.05	2.38	1.9	1.87	1.93	2.17	1.68	1.6	1.84	2.03	1.65	1.7	2.4	2.43	2.36	2.26	2	0.82	0.86	0.94	0.83	1.36	1.05	0.63	0.53	0.68	0.59	0.64	0.64	1.03	0.83	0.92	0.81	0.82	1.19	0.9	0.76	0.71	0.87	1.13	1.08	0.95
			2022-04-11	0	1	1	1	1.46	1.33	0.94	1.09	1.02	1.07	1.48	1.57	1.23	1.17	1.05	1.25	2.01	2.37	1.72	0.91	1.32	0.8	0.61	0.67	0.71	0.64	0.84	0.84	1.05	0.94	0.84	0.96	0.87	1.08	1.15	1.18	1.5	0.89	0.5	0.45	0.39	0.34	0.32	0.36	0.53	0.46
			2022-04-11	0	2	1	2	1.61	2.06	2.15	1.84	1.78	1.48	1.55	1.62	1.62	1.52	1.74	1.39	1.23	1.49	1.29	1.3	1.56	0.95	0.98	1.44	0.89	1.49	1.33	1.14	0.69	0.73	1	0.89	0.9	0.75	0.69	0.65	0.63	0.91	0.4	0.45	0.48	0.85	0.38	0.37	0.4	0.41
			2022-04-07	0	2	1	2	2.17	2.02	1.7	2.01	1.83	2	1.74	1.77	1.62	1.71	1.76	1.79	2.28	2.35	1.79	2.28	1.92	0.87	0.73	0.89	0.87	0.88	0.79	0.67	0.69	0.83	0.7	0.7	0.68	1.12	0.86	1.05	1.04	0.83	0.63	0.58	0.57	0.52	0.55	0.69	0.67	0.63
			2022-04-08	0	1	1	1	3.25	2.92	2.21	2.22	2.5	2.78	2.69	2.46	2.27	2.17	2.21	2.52	2.91	2.09	2.29	3.04	2.51	1	0.9	0.99	0.93	0.93	0.69	1.07	1.01	1.01	0.84	0.83	0.71	0.84	0.97	1.17	0.86	0.92	1.09	1.3	0.88	0.88	1.01	1.04	1.06	0.91
			2022-04-08	0	1	1	1	1.6	1.31	1.24	1.17	1.07	1.1	1.31	1.23	1.11	1	1.02	1.08	1.37	1.39	1.2	1.14	1.2	0.6	0.58	0.61	0.66	0.71	0.71	0.71	0.61	0.66	0.73	0.73	0.76	0.8	0.61	1.08	0.91	0.7	0.7	0.59	0.55	0.69	0.87	0.68	0.82	0.74
			2022-04-08	0	1	1	1	2.86	2.4	2.29	2.11	2.39	2.86	2.61	2.47	2.36	2.1	2.3	2.52	3.2	2.96	2.49	3.28	2.54	0.88	0.74	0.79	0.77	0.83	0.86	0.75	0.92	0.78	0.77	0.79	0.61	0.79	1.02	1.1	1.3	0.84	1.21	1.16	1.03	1.07	1.21	1	1.21	1.07
			2022-04-11	0	1
			2022-04-11	0	2	1	2	1.18	1.09	1.07	1.24	1.01	1.05	1.23	1.15	1.2	1.29	1.14	1.19	1.24	1.13	1.14	1.26	1.17	0.95	1.13	0.86	0.83	0.93	1.02	1.05	0.94	0.93	0.78	0.83	0.76	1	0.91	1.07	0.99	0.93	0.47	0.47	0.46	0.38	0.35	0.42	0.46	0.46
			2022-04-12	0	2	0	2	0.83	0.81	0.78	0.81	0.67	0.81	0.65	0.67	0.71	0.55	0.75	0.64	0.37	0.61	0.45	0.38	0.67	1.01	1.02	0.99	1.02	1.07	1.07	0.86	0.91	0.96	1.22	1.06	0.84	1.04	0.86	1.36	1.15	1	0.61	0.56	0.55	0.5	0.49	0.58	0.55	0.5
			2022-04-12	0	2	0	2	2.9	1.97	0.8	0.53	1.3	3.8	1.59	1.45	1.08	0.5	1.45	1.72	2.83	1.52	1.28		1.62	0.8	0.63	0.55	0.34	0.84	0.68	0.81	0.59	0.71	0.56	0.73	0.66	1.16	0.66	1.06		0.68	0.47	0.45	0.42	0.41	0.43	0.5	0.5	0.41
			2022-04-14	0	1	1	1	1.72	0.99	1.3	1.38	1.18	1.19	2.21	0.53	0.98	1.02	0.96	1.5	0.72	0.7	0.78	0.73	1.05	0.67	0.54	0.95	1.14	1.54	0.95	0.85	0.93	0.92	1.09	1.08	1.26	0.91	0.79	0.99	1.59	1.01	1.63	0.4	0.37	0.35	0.37	0.78	6.43	0.38
			2022-04-14	0	1	1	1	2.55	1.88	1.6	1.58	2.01	2.37	2.38	2.12	2.32	2.09	2.13	2.67	2.39	2.19	2.44	2.92	2.21	0.62	0.63	0.69	0.7	0.93	0.63	0.6	0.87	0.9	0.98	0.85	0.78	1.07	1.15	0.97	1.26	0.84	1.39	0.96	1.38	1.34	0.8	0.97	1.14	1.04
			2022-04-22	0	1	0	1	1.97	1.64	1.26	1.11	1.48	1.87	1.39	1.25	1.22	1.34	1.6	1.48	1.55	1.43	1.23	1.53	1.49	1.39	1.35	0.87	0.89	1.27	1.42	0.85	0.94	0.79	0.95	1.02	0.84	1.08	0.89	1.04	2.29	1.17	0.76	0.55	0.53	0.47	0.59	0.57	0.69	0.57
			2022-04-14	0	2	1	2	1.59	1.72	1.3	1.48	1.58	1.55	1.52	1.59	1.7	1.75	1.58	1.38	1.64	1.47	1.52	1.41	1.55	0.9	0.85	1.17	0.88	0.8	0.88	0.77	0.92	0.87	0.89	0.94	0.88	0.86	0.8	0.94	1.06	0.89	0.73	0.58	0.59	0.52	0.5	0.59	0.65	0.61
			2022-04-19	0	2	1	2	2.58	2.38	2.52	2.11	2.11	2.51	2.1	2.1	1.88	1.59	1.76	2.03	2.18	1.91	1.69	1.93	2.02	0.97	1.06	1.01	0.82	0.8	0.81	0.89	0.59	0.67	0.69	0.57	0.65	0.69	0.76	0.91	0.8	0.78	0.6	0.58	0.55	0.47	0.41	0.54	0.56	0.51
			2022-04-19	0	2	1	2	4.49	3.65	3.85	3.83	5.19	4.58	3.42	2.74	2.57	2.59	2.61	3.2	2.87	2.56	2.38	2.82	3.14	1.15	1	0.77	1	1.08	0.94	0.92	0.85	0.83	0.75	0.74	0.81	0.84	0.7	0.83	0.88	0.88	1.22	1.08	1	1	1.1	1.41	1.26	1.07
			2022-04-21	0	1	1	1	4.17	3.1	2.64	3.5	2.95	2.69	2.39	1.86	2.11	2	2.39	2.53	2.38	2.38	2.14	2.01	2.46	1.03	1.22	1.1	1.35	1.06	1.26	0.82	0.74	0.7	0.87	0.71	0.77	0.74	0.69	1.97	1.48	0.96	0.89	0.76	0.7	0.7	0.7	0.79	1.02	0.77
			2022-05-03	0	1	1	1	0.41	0.42	0.81	1.42	1.1	0.72	0.44	0.3	0.68	1.41	1.22	0.62	0.53	0.78	1.54	0.88	0.93	0.58	0.68	0.61	0.62	0.74	0.57	0.53	0.73	0.61	0.66	0.75	0.49	0.71	0.63	0.87	0.77	0.7	0.55	0.43	0.49	0.51	0.47	0.44	0.54	0.49
			2022-05-03	0	1	1	1	1.89	1.69	1.68	2.02	1.4	1.46	2.09	2.39	1.87	1.74	1.26	1.63	1.86	2.76	2.48	1.47	1.83	0.96	0.86	0.79	0.8	0.69	1	0.88	0.83	0.72	0.7	0.64	0.71	1.88	0.97	1.07	3.32	0.97	0.6	0.48	0.46	0.52	0.72	0.59	0.63	0.64
			2022-04-21	0	1	1	1	2.41	1.7	1.33	1.6	1.68	1.64	1.77	1.86	1.48	1.45	1.5	1.43	2.31	1.88	1.86	1.69	1.73	0.94	0.73	0.82	0.75	0.88	0.65	0.68	0.65	0.67	0.71	0.56	0.65	0.75	0.66	0.8	1.02	0.75	0.88	0.84	0.73	0.62	0.71	0.66	0.76	0.7
			2022-04-22	0	2	1	2	0.74	0.91	0.7	0.59	0.66	0.78	0.72	0.66	0.62	0.57	0.71	0.69	0.71	0.57	0.49	0.64	0.67	1.24	1.63	1.15	1.49	1.4	1.37	1.15	1.15	1.05	1.25	1.36	1.14	1.55	1.14	1.18	1.41	1.3	0.75	0.83	0.68	0.57	0.64	0.64	0.72	0.63
			2022-04-22	0	2	1	2	2.53	2.32	2.28	1.96	2.11	2.61	2.62	2.44	2.14	1.94	2.09	2.55	2.57	2.91	1.81	1.89	2.31	0.77	0.93	0.8	0.81	0.88	0.85	0.78	0.73	0.75	0.77	0.74	0.61	1.28	0.88	1.02	1.26	0.83	0.4	0.44	0.43	0.41	0.38	0.4	0.43	0.41
			2022-04-22	0	2	0	2	2.18	2.2	1.91	1.83	1.8	2.24	2.4	2.28	2.04	1.97	1.84	2.22	2.64	2.15	1.9	2.51	2.1	0.78	0.88	0.9	0.85	0.85	0.8	0.96	0.85	0.75	0.82	0.76	0.85	1.21	0.68	0.94	1.12	0.86	0.6	0.63	0.63	0.46	0.46	0.54	0.6	0.58
			2022-04-25	0	2	1	2	1.17	1.57	1.48	1.41	0.87	1.39	0.84	1.79	1.91	1.61	1.07	1.41	0.63	1.41	1.55	1.22	1.37	0.77	0.83	0.65	0.71	0.5	0.6	0.77	0.83	0.75	0.77	0.57	0.63	0.58	0.89	0.8	0.78	0.73	0.49	0.49	0.67	0.75	0.46	0.5	0.49	0.5
			2022-04-25	0	1	0	1	5.59	3.82	0.22	2.85	3.85	4.59	4.88	4.08	1.24	3.21	4.09	4.71	6.85	0.66	2.52	5.73	4.04	0.6	0.73	3.42	0.57	1.02	0.66	0.79	0.43	0.41	0.85	0.82	0.63	0.97	0.56	1.12	1.06	0.73	1.07	0.93	0.82	0.83	0.79	0.77	1.04	0.91
			2022-04-26	0	2	1	2	1.63	1.52	1.5	1.68	1.6	1.76	1.76	1.57	1.66	1.54	1.78	1.82	1.9	1.54	1.25	1.64	1.63	0.8	0.94	0.99	0.77	0.78	0.78	0.82	0.95	0.87	0.79	0.75	0.8	0.95	0.98	0.92	0.97	0.86	0.57	0.53	0.59	0.58	0.61	0.68	0.61	0.61
			2022-04-26	0	2	1	2	0.78	0.76	0.8	0.81	0.71	0.78	0.61	0.69	0.78	0.72	0.61	0.66	0.68	0.64	0.57	0.7	0.7	0.73	0.83	0.81	0.7	0.89	0.75	0.71	0.75	0.75	0.71	0.73	0.79	0.77	0.68	0.68	0.76	0.77	0.57	0.58	0.61	0.59	0.56	0.59	0.59	0.59
			2022-04-26	0	2	0
			2022-04-26	0	1	1	1	3.33	2.86	2.82	2.32	2.7	3.27	2.16	2.03	1.89	1.76	1.61	1.81	2.39	1.64	1.72	2.02	2.12	0.8	1.16	1.32	0.91	0.82	0.9	0.49	0.75	0.8	0.81	0.57	0.58	0.76	0.64	1.06	0.55	0.79	0.56	0.53	0.45	0.43	0.43	0.53	0.47	0.48
			2022-05-05	1
			2022-05-05	1
			2022-05-30	0	2	1	2	2.43	2.24	1.56	1.46	2.1	3.54	2.43	2.08	1.7	1.58	1.75	2.05	2.63	1.68	1.77	1.75	2.01	0.93	0.86	0.84	0.74	0.83	0.71	0.7	0.78	0.74	0.75	0.96	0.88	1.05	0.93	1.37	1.41	0.9	0.49	0.46	0.41	0.44	0.44	0.49	0.46	0.45
			2022-04-28	0	2	1	2	1.42	1.28	1.17	1.2	1.55	1.4	1.57	1.38	1.26	1.39	1.32	1.27	1.83	1.62	1.35	1.43	1.39	0.76	0.7	0.85	0.75	0.78	0.7	0.66	0.71	0.71	0.76	0.7	0.71	1	0.78	1.96	1.39	0.83	0.44	0.43	0.38	0.37	0.44	0.42	0.44	0.41
			2022-04-28	0	1	1	1	1.95	1.98	1.69	1.5	1.58	1.9	1.65	1.79	1.8	1.58	1.53	1.56	1.94	1.89	1.69	1.85	1.74	0.8	0.87	0.93	0.62	0.66	0.8	0.99	0.76	0.83	0.66	0.67	0.74	0.8	0.68	0.74	0.73	0.77	0.57	0.49	0.5	0.53	0.54	0.57	0.64	0.53
			2022-04-28	0	2	0	2	3.4	2.94	2.54	2.36	2.81	2.78	2.66	2.66	2.21	2	2.06	2.3	2.06	2.17	2.55	2.36	2.45	0.86	0.93	1.14	1.1	1.14	0.99	0.82	0.59	0.8	0.81	0.86	0.82	0.65	1.16	1	0.85	0.89	0.61	0.57	0.5	0.44	0.45	0.55	0.56	0.51
			2022-04-29	0	1
			2022-05-03	0	2	1	2	2.27	2.29	1.8	1.99	2.39	2.53	1.64	2.18	1.94	1.71	2.08	1.94	3.19	3.11	2.2	1.87	2.16	0.86	0.49	0.37	0.47	0.52	0.6	0.65	0.5	0.31	0.44	0.47	0.48	0.85	0.77	0.84	0.52	0.59	0.86	0.83	0.78	0.78	0.84	1	0.76	0.8
			2022-05-05	0	1	1	1	2.92	1.88	1.87	2.07	2.22	2.84	1.58	1.5	2.2	2.55	2.51	2.12	1.37	1.11	2.28	2.17	2.07	0.9	0.6	0.69	0.97	0.82	0.84	0.64	0.77	0.8	0.86	0.77	0.62	0.64	0.99	1.1	0.8	0.8	1	0.75	0.58	0.64	0.7	0.78	0.77	0.65
			2022-05-05	0	1	1	1	1.96	1.96	1.46	0.83	1.24	1.83	1.8	1.59	1.59	1.59	1.52	1.55	1.49	1	1.22	1.55	1.46	0.84	1.37	0.96	0.47	0.75	0.88	0.83	1.03	0.85	0.82	0.7	1.03	0.75	0.59	0.7	0.77	0.83	0.71	0.57	0.54	0.48	0.48	0.57	0.69	0.52
			2022-05-05	0	2	1	2	2.26	2.35	1.69	2.02	1.99	1.88	2.42	1.97	1.64	2.08	2	2.36	2.34	1.32	1.33	1.91	1.96	0.9	0.65	0.91	0.92	0.84	0.82	1.16	0.68	0.8	1.45	2.15	1.6	1.35	0.87	1.53	1.76	1.08	0.66	0.67	0.58	0.59	0.58	0.69	0.82	0.71
			2022-05-05	0	2	1	2	1.64	2.16	1.36	1.43	1.98	3.35	1.62	1.48	1.29	1.4	1.62	1.88	1.9	2.06	0.97	0.19	1.68	1.13	0.63	0.98	1.03	0.99	0.82	0.94	0.7	0.71	0.92	0.77	0.64	1.24	0.7	2.11	1.16	0.88	0.59	0.6	0.61	0.57	0.55	0.61	0.63	0.62
			2022-05-05	0	1	1	1	2.28	2.05	1.54	1.72	1.92	2.31	2.05	1.79	1.53	1.4	1.77	1.76	2.34	1.74	1.93	2.27	1.87	0.87	0.71	0.81	0.82	0.89	0.8	0.74	0.57	0.79	0.78	0.78	0.79	1.08	0.83	1.04	1.1	0.83	1.08	0.84	0.63	0.63	0.72	0.76	0.91	0.74
			2022-05-05	0	2	1	2	3.98	3.42	2.65	2.47	2.47	3.7	4.08	3.75	2.57	2.69	2.11	3.42	4.68	3.51	2.75	2.26	3.14	1.01	0.99	0.89	0.97	1.18	0.95	1.13	0.79	0.93	1.2	1.02	1.06	1.14	0.83	0.95	1.45	1	4.37	4.7	4.93	3.54	2.47	4.29	3.22	3.84
			2022-05-05	0	1	0	1	5.4	3.63	5.46	7.16	6.48	5.7	5.48	2.38	3.23	2.57	2.51	2.83	4.46	2.53	2.9	3.81	4.3	1.32	2.46	1.5	1.46	1.6	1.87	1.05	1.02	5.55	3.59	0.99	1.31	0.81	0.65	1.05	0.74	0.96	4.77	1.1	0.68	0.57	1.51	2.23	0.73	0.89
			2022-05-06	0	1	1	1	2.07	1.04	0.86	0.98	1.2	1.98	1.11	0.97	0.91	0.93	1.12	1.2	1.27	1.15	1.1	1.24	1.14	0.59	0.65	0.74	0.76	0.79	0.63	0.72	0.77	0.74	0.78	0.85	0.59	0.7	0.74	0.94	0.81	0.74	0.53	0.45	0.39	0.45	0.49	0.51	0.44	0.41
			2022-05-06	0	2	1	2	2.63	2.48	2.53	2.15	1.85	2.3	2.45	2.66	2.25	1.7	1.94	2.48	2.63	2.64	1.91	2.35	2.28	0.88	0.97	0.83	0.72	0.84	0.7	0.87	0.76	0.76	0.78	0.74	0.95	0.86	0.92	0.9	1.4	0.86	0.76	0.64	0.62	0.49	0.49	0.68	0.63	0.59
			2022-05-09	1
			2022-05-12	0	2	1	1	2.64	2.51	2.37	2.24	2.37	2.11	2.12	2.44	2.1	1.93	2.08	1.84	2.94	2.68	2.44	2.61	2.35	0.72	1.19	0.94	0.67	0.92	0.71	0.89	1	0.95	0.74	0.64	0.53	0.78	0.72	0.81	1.04	0.83	0.89	0.82	0.72	0.76	0.78	0.81	1	0.89
			2022-05-12	0	2	1	2	3.51	3.29	1.88	2.3	2.43	3.32	3.36	2.86	2.37	2.46	2.4	2.84	3.24	3.22	2.47	2.73	2.77	0.84	0.93	0.88	1.04	0.73	0.85	1.1	0.74	1.01	0.97	0.79	0.84	1.08	0.95	0.99	1.2	0.93	0.7	0.64	0.61	0.5	0.52	0.58	0.8	0.72
			2022-05-12	0	2	0	2	4.38	4.1	4.13	4.15	4.01	4.35	3.73	3.67	3.47	3.42	3.38	3.56	3.39	3.28	3.17	3.33	3.69	1.03	0.96	0.81	0.91	1.15	0.89	0.87	0.85	0.79	0.93	0.96	0.89	0.94	1.04	0.88	1.09	0.94	1.24	1.15	1.24	1.46	1.43	1.53	1.46	1.43
			2022-05-19	0	2	1	2	1.65	1.54	1.32	1.4	1.45	1.72	1.68	1.67	1.28	1.39	1.38	1.34	2.31	2.32	1.55	1.42	1.6	0.81	0.88	0.89	0.99	0.77	0.78	0.91	0.7	0.77	0.73	0.65	0.84	1.09	1.08	0.99	1.12	0.87	0.46	0.33	0.39	0.43	0.38	0.45	0.44	0.44
			2022-05-09	0	2	0	2	2.08	1.94	2.06	1.57	2.26	2.08	1.26	1.26	1.12	1.31	1.46	1.26	1.48	1.38	1.27	1.37	1.56	0.73	0.64	0.66	2.46	1.24	0.9	0.63	0.56	0.52	0.6	0.84	0.55	0.83	0.56	0.75	0.82	0.83	0.58	0.53	0.4	0.37	0.41	0.54	0.53	0.51
			2022-05-10	1
			2022-05-10	0	2	1	2	1.64	1.38	1.24	1.38	1.59	1.77	1.93	1.87	1.3	1.55	2.01	2.19	1.41	1.12	1.61	1.71	1.61	0.99	0.69	0.59	1	0.8	0.67	0.83	0.44	0.78	1.06	1.01	0.99	1.23	0.87	1.04	1.49	0.91	0.7	0.54	0.62	0.64	0.63	0.73	0.6	0.49
			2022-05-10	0	1	0	1	2.29	2.03	1.6	1.58	1.57	1.98	1.85	2	1.83	1.43	1.74	1.58	2.32	2.28	1.91	2.04	1.88	0.74	0.77	0.81	0.81	0.73	0.64	0.9	0.77	0.69	0.96	1.12	0.73	0.94	0.94	0.89	0.9	0.83	0.78	0.73	0.69	0.59	0.57	0.65	0.88	0.82
			2022-05-10	0	2	1	2	2.32	2.22	2.49	2.16	2.33	2.43	3.05	3.06	2.49	2.54	2.01	2.54	3.48	3.48	2.63	3.17	2.65	0.67	0.39	0.69	0.81	0.68	0.81	0.84	0.81	0.79	0.55	0.39	0.76	1.01	0.84	0.8	1.05	0.75	0.74	0.64	0.63	0.65	0.76	0.84	0.77	0.63
			2022-05-12	0	2	1	2	1.57	2.04	1.62	0.5	0.54	1.26	1.57	1.65	1.42	0.54	0.86	1.55	1.65	1.14	0.8	1.36	1.29	0.88	0.89	1.1	0.78	0.58	0.65	0.86	0.85	0.92	0.86	0.75	0.82	1.03	0.72	0.74	1.02	0.85	0.6	0.74	0.8	0.44	0.47	0.55	0.52	0.51
			2022-05-26	0	2	0	2	1.1	1.79	1.04	0.92	0.94	1.03	0.97	0.92	0.82	0.9	0.9	0.91	1.17	1.17	0.99	0.91	1.01	0.93	1.2	0.92	0.94	0.88	0.94	0.73	0.77	0.8	0.61	0.72	0.73	1.15	1.32	0.9	1.27	0.92	0.59	1.05	1.21	0.44	0.54	0.59	0.6	0.59
			2022-05-13	0	2	1	2	3.02	2.06	1.7	1.79	1.58	1.87	1.58	1.53	1.36	1.6	1.5	1.56	2.46	2.03	1.47	1.76	1.75	1.38	0.66	0.77	0.86	0.77	1.12	1	0.96	0.76	0.74	0.77	0.81	1.28	0.85	1.5	2.07	0.97	0.66	0.62	0.58	0.54	0.61	0.69	0.75	0.71
			2022-05-13	0	1	1	1	2.58	2.15	2.12	2.11	2.24	2.39	2.04	1.98	2.09	1.99	1.99	1.88	2.1	1.94	2.23	2.18	2.11	0.7	1.08	0.89	0.89	0.82	0.77	0.76	0.68	0.73	0.7	0.72	0.72	0.76	0.79	0.79	0.76	0.78	0.95	0.87	0.77	0.69	0.86	0.87	0.93	0.8
			2022-05-13	0	2	0	2	1.5	1.22	1.32	1.49	1.18	1.48	1.24	1.11	1.11	1.13	1.14	1.3	1.48	1.46	1.17	1.16	1.26	1.01	0.87	1.04	0.97	1.02	0.85	0.91	0.88	0.92	0.9	0.96	0.78	0.94	0.75	0.94	0.85	0.91	0.36	0.27	0.33	0.31	0.29	0.33	0.34	0.3
			2022-05-16	0	1	0	1	1.2	0.84	0.94	0.91	0.87	1.03	1.06	0.75	0.83	0.69	0.81	0.92	0.97	0.96	0.68	0.61	0.88	0.67	1.01	1.02	1.27	1.13	0.78	0.76	0.97	0.76	1.25	0.94	0.74	0.78	0.82	1.14	1.09	0.91	0.51	0.46	0.4	0.39	0.37	0.45	0.52	0.42
			2022-05-16	0	1	0	1	3.98	3.12	2.34	2.49	2.37	3.67	3.1	2.59	2.05	2.11	1.87	2.39	3.32	2.3	2.6	2.67	2.63	0.78	1.3	1.13	0.67	0.79	1.12	0.74	0.76	0.94	0.74	0.68	0.78	0.75	0.81	0.81	0.84	0.84	1.06	1.25	0.83	0.69	0.64	0.75	0.87	0.69
			2022-05-16	0	1	0	1	1.18	1.27	1.14	1.13	1.02	0.92	1.07	1.08	1	1.01	1.1	1.01	1.15	1.14	1.15	1.21	1.1	0.77	0.88	1.06	1	0.95	0.89	0.92	0.83	0.8	0.9	0.85	0.99	1.09	0.84	0.97	1.07	0.93	0.63	0.53	0.46	0.45	0.55	0.56	0.67	0.56
			2022-05-17	0	2	1	2	1.37	1.24	1.11	1.34	1.45	1.76	0.57	0.56	0.88	1.15	1.21	0.93	0.52	0.78	0.89	0.52	1.02	0.97	1.07	0.9	1.18	1.26	0.86	0.96	0.55	0.77	0.86	0.82	0.72	1.03	0.73	0.95	0.89	0.91	0.42	0.43	0.61	0.5	0.73	0.51	0.36	0.34
			2022-05-17	0	1	1	1	2.85	2.55	2.43	2.25	2.12	2.87	2.52	2.56	2.36	2.27	2.09	3	2.66	2.75	2.41	2.59	2.55	0.71	0.64	0.66	0.81	0.95	0.78	0.75	0.65	0.68	0.68	0.67	0.86	0.73	0.69	0.78	0.96	0.75	0.81	0.79	0.67	0.53	0.57	0.67	0.81	0.63
			2022-05-16	0	2	1	2	2.49	1.53	1.3	1.65	1.44	2.22	1.67	1.72	1.18	1.28	1.19	1.71	1.64	1.82	1.26	1.51	1.58	0.8	0.97	0.73	0.8	0.85	0.8	0.67	0.54	0.56	0.73	0.58	0.5	0.65	0.65	0.78	0.6	0.69	0.71	0.65	0.62	0.43	0.58	0.64	0.65	0.61
			2022-05-16	0	1	1	1	2.56	2.02	1.52	1.71	1.64	1.93	2	2	1.48	1.41	1.64	1.74	2.86	2.35	1.69	2.21	1.88	0.86	0.61	0.7	0.98	0.89	0.79	0.62	0.78	0.73	0.75	0.74	0.65	0.89	1.02	1.11	1.21	0.82	0.7	0.59	0.56	0.48	0.48	0.51	0.75	0.64
			2022-05-16	0	2	1	2	0.92	0.72	0.54	0.49	0.66	0.86	0.76	0.68	0.47	0.49	0.6	0.7	0.78	0.61	0.49	0.68	0.65	0.9	0.78	0.75	0.51	0.8	0.91	0.79	0.78	0.85	0.75	0.73	0.77	0.8	0.81	0.82	0.81	0.79	0.35	0.3	0.27	0.25	0.31	0.36	0.33	0.29
			2022-05-16	0	1	1	1	2.24	2.11	1.86	1.47	1.68	2.13	2.2	1.71	1.83	2.58	3.01	2.75	3.79	3.3	2.45	3.92	2.41	0.88	0.91	0.84	0.72	0.69	0.86	0.81	0.83	0.75	0.94	0.93	1	1.23	1.06	1.01	1.26	0.95	0.91	0.68	0.63	0.58	0.58	0.65	1.08	0.85
			2022-05-19	0	1	1	1	5.17	4.13	2.64	3.24	4.48	4.89	3.79	3.67	2.76	3.05	3.39	4.11	3.68	2.52	2.39	4.02	3.42	1.02	1.14	0.84	0.81	1.12	0.94	0.77	0.75	0.79	0.85	0.67	0.84	0.74	0.64	1.08	0.86	0.85	0.91	0.81	0.63	0.55	0.68	0.68	0.95	0.75
			2022-05-20	1
			2022-05-23	0	2	1	2	3.42	2.45	2	1.68	1.83	3.07	1.6	1.39	1.59	1.55	1.85	1.86	2.22	1.55	1.94	2.08	1.94	0.71	0.83	0.8	0.88	0.79	0.7	0.94	0.77	0.77	0.8	0.79	0.79	0.6	0.97	0.63	0.55	0.75
			2022-05-23	0	2	1	2	1.24	1.24	1.05	0.95	0.96	1.04	0.95	1.22	1.05	0.99	0.86	1.03	1.28	1.16	1.12	1.12	1.08	0.99	0.93	0.71	0.83	0.87	1.01	0.82	0.82	0.83	1.01	0.9	0.73	0.97	0.67	0.78	0.97	0.85	0.81	0.71	0.53	0.44	0.52	0.59	0.71	0.8
			2022-05-23	0	2	1	2	1.03	1.03	0.46	0.54	0.58	0.72	0.83	0.87	0.62	0.46	0.45	0.91	0.65	0.63	0.35	0.55	0.67	0.45	0.66	0.71	0.77	0.55	0.48	0.55	0.77	0.82	0.62	0.64	0.49	0.78	0.91	0.96	0.73	0.65	0.58	0.43	0.42	0.46	0.45	0.5	0.45	0.45
			2022-05-23	0	2	1	2	1.42	1.46	1.48	1.48	1.43	1.29	1.45	1.09	1.4	1.3	0.92	1.16	0.99	1.52	1.2	0.77	1.29	0.84	0.85	0.94	0.98	0.98	0.72	0.72	0.58	0.69	0.8	0.87	0.78	0.69	0.75	0.86	1.05	0.81	0.59	0.58	0.64	0.58	0.56	0.57	0.61	0.58
			2022-05-24	0	2	1	2	1.92	2.06	1.54	1.85	1.54	1.93	1.63	1.66	2.06	1.87	1.66	1.83	2.13	1.89	2.13	2.08	1.85	0.6	0.6	0.58	0.67	0.82	0.52	0.47	0.63	0.55	0.52	0.47	0.58	0.89	0.86	1.14	1.03	0.65	0.7	0.65	0.66	0.66	0.66	0.72	0.77	0.72
			2022-05-14	0	2	1	2	4.62	4.61	4.34	4.22	4.09	4.78	4.08	4.18	3.89	3.71	3.62	4.24	3.7	3.24	3.49	3.92	3.96	1.06	0.98	0.88	0.8	0.85	0.95	0.92	0.89	0.77	0.87	0.7	0.86	0.98	0.9	0.86	0.79	0.88	0.99	1.07	0.81	0.63	0.89	0.98	0.92	0.86
			2022-05-24	0	2	1	2	2.71	1.5	1.04	1.12	1.7	2.14	1.7	1.57	1.32	1.33	1.13	1.56	1.96	1.96	1.56	1.54	1.62	0.86	0.84	0.74	0.97	0.87	1.03	0.68	0.73	0.78	0.97	1.12	0.58	0.86	0.79	1.13	0.86	0.83	0.58	0.55	0.55	0.43	0.42	0.56	0.54	0.5
			2022-05-26	0	1	1	1	1.59	1.44	1.48	1.6	1.99	1.88	1.89	1.87	1.64	1.53	1.42	1.55	2.2	1.68	1.54	2.02	1.69	0.82	1.06	0.93	0.67	0.71	1.02	0.78	1.11	0.93	0.92	0.78	0.71	0.97	0.92	0.84	0.83	0.86	0.58	0.55	0.51	0.48	0.55	0.54	0.56	0.53
			2022-05-27	0	2	0	2	1.32	1.66	1.47	1.66	1.63	1.53	1.7	2.01	1.18	1.28	1.64	1.78	1.7	1.32	1.47	1.59	1.53	0.85	0.78	0.78	0.88	0.86	0.81	1.02	1.02	0.85	1.13	1.2	0.87	1.05	0.87	1.08	1.02	0.92	0.79	0.73	0.71	0.67	0.72	0.8	0.82	0.74
			2022-05-26	0	1	1	1	0.93	1.17	1.47	0.67	1.02	0.77	0.89	1.27	0.95	0.74	0.48	0.39	0.72	0.95	0.83	0.42	0.89	0.86	0.6	0.93	0.72	0.49	0.74	0.75	0.77	0.6	0.53	0.45	0.4	0.7	0.57	0.52	0.81	0.65	0.59	0.47	0.41	0.34	0.38	0.43	0.46	0.4
			2022-05-26	0	1	1	1	0.88	0.67	0.56	0.65	0.78	0.83	1.18	0.8	0.47	0.57	0.72	0.75	0.69	0.97	0.43	0.58	0.71	1.14	1.39	1.24	1.09	1.27	1	2.96	2.3	1.14	1.04	1.09	1.04	1.23	3.16	1.52	1.3	1.45	0.72	0.34	0.29	0.28	0.37	0.45	0.72	0.32
			2022-05-27	0	1	1	1	2.37	2.59	2.4	2.47	2.71	2.7	2.15	2.26	2.3	2.39	2.64	2.3	2.54	2.24	2.47	2.77	2.45	0.52	0.83	1.25	0.75	0.93	0.68	0.48	0.84	0.85	0.74	0.7	0.49	0.68	0.68	0.78	0.58	0.69	0.92	0.68	0.56	0.61	0.76	1.03	0.94	0.85
			2022-05-27	0	1	1	1	2.95	3.02	2.21	2.17	1.93	3.05	2.51	2.87	2.19	1.77	2	2.13	3.24	2.4	2.33	3.18	2.46	0.72	1.27	1	0.98	1.54	1.11	0.68	0.66	0.72	0.82	0.66	0.59	0.9	0.81	0.74	0.72	0.86
			2022-05-30	0	1	1	1	3.61	2.42	2.36	2.52	2.76	3.78	2.05	2.19	1.97	1.91	1.66	1.78	2.7	2.23	1.93	2.1	2.22	1	1.03	1.05	0.98	1.11	1.07	0.66	0.79	0.77	0.77	0.81	0.58	0.71	0.72	0.71	0.98	0.84	1.03	0.77	0.72	0.68	0.61	0.71	0.96	0.71
			2022-06-10	0	1	1	1	3.21	2.39	1.57	2.31	2.09	2.88	2.3	2.02	2.51	2.66	2.53	2.17	2.6	2.27	2.6	3.45	2.46	0.93	0.71	0.8	0.72	0.74	0.8	0.87	0.81	1.07	0.63	0.64	0.75	0.85	0.96	1.07	0.77	0.82	1.05	0.66	0.48	0.51	0.51	0.81	0.85	0.74
			2022-05-30	0	1	1	1	1.47	1.63	1.21	1.09	1.31	1.52	1.48	1.49	1.28	1.09	1.42	1.43	1.58	1.14	1.08	1.31	1.35	0.66	0.74	0.74	0.81	0.7	0.64	0.63	0.7	0.91	0.74	0.84	0.75	0.75	0.93	0.67	0.66	0.73	0.94	0.82	0.73	0.67	0.72	0.79	0.71	0.63
			2022-05-30	0	1	1	1	3.73	3.71	3.27	3.48	3.04	3	3.65	4.16	3.83	3.65	2.9	2.99	4.49	3.68	4.3	3.4	3.6	0.87	0.75	0.8	0.87	0.89	0.77	0.89	0.84	0.76	0.83	0.78	0.67	0.94	1.01	1.15	1.35	0.89	0.86	0.66	0.75	0.76	0.69	0.71	0.77	0.72
			2022-05-30	0	1	1	1	1.77	1.37	1.16	1.28	1.13	1.37	1.48	1.37	0.89	1.06	1.27	1.28	1.66	0.87	1.01	1.22	1.26	1.12	1.38	1.24	1.42	1.24	0.86	0.86	1.67	1.17	1.01	0.78	0.84	0.81	0.71	1.52	1.38	1.07	0.72	0.58	0.54	0.57	0.59	0.59	0.83	0.65
			2022-05-31	0	2	0	2	1.79	1.61	1.43	1.04	0.9	1.51	1.45	1.41	1.45	1.22	1.02	1.41	1.19	1.42	1.77	1.27	1.39	0.86	0.97	0.88	0.61	0.85	0.74	0.87	0.88	0.99	1.01	1.1	0.95	1.06	0.94	1.14	0.99	0.92	0.58	0.58	0.53	0.51	0.53	0.57	0.55	0.53
			2022-05-31	0	2	1	2	2.53	2.66	2.21	2.51	2.52	3.02	2.17	2.22	1.87	1.72	1.98	2.14	2.25	2.47	1.68	2.02	2.26	0.95	1.18	0.88	1.22	1.71	1.04	1.31	0.77	1.08	1.22	1.16	1.03	1.06	0.69	0.98	0.95	1.04	0.65	0.69	0.91	0.63	0.55	0.68	0.58	0.59
			2022-05-31	0	1	1	1	1.75	1.67	1.42	1.13	1.38	1.75	1.71	1.79	1.6	1.16	1.51	1.78	2.11	1.79	1.37	1.5	1.62	0.87	0.88	1	0.92	0.93	0.75	0.9	0.89	0.92	1.21	1.06	0.85	1.08	0.97	0.86	1	0.92	1.34	0.84	0.6	0.49	1.11	0.95	0.96	1.02
			2022-06-06	0	1	1	1	0.33	0.53	0.89	1.09	0.85	0.48	1.16	0.96	0.71	0.15	0.33	0.55	1.36	1.09	0.53	0.91	0.83	1.3	0.83	0.74	0.79	1.16	0.7	0.93	0.83	0.7	1.1	0.88	0.94	1.04	0.89	0.59	1.05	0.88	0.6	0.45	0.38	0.22	0.27	0.34	0.52	0.48
			2022-06-07	0	1	1	1	0.97	0.8	0.52	0.48	0.7	0.93	0.95	0.68	0.51	0.48	0.6	0.98	0.79	0.72	0.5	0.71	0.7	0.78	0.95	0.93	0.98	0.76	0.92	0.77	0.91	1.04	1.13	1.13	0.85	1.07	0.89	0.96	1	0.93	1.18	0.53	0.44	0.38	0.49	0.66	0.88	0.51
			2022-06-13	1	1
			2022-06-07	0	1	1	1	3.21	2.64	1.91	1.89	2.91	3.47	2.12	1.82	1.31	1.1	1.77	2.47	1.9	1.72	1.34	1.75	1.99	0.77	0.95	0.94	0.91	1.12	1.17	0.67	0.7	0.7	0.87	0.77	0.58	0.82	0.7	0.95	0.72	0.82
			2022-06-10	0	1	1	1	2.29	2.46	1.88	1.67	2.15	3.08	0.98	1.43	1.99	1.33	1.91	2.34	0.86	0.62	1.04	1.83	1.78	0.47	0.85	1.25	0.84	0.87	0.85	0.48	0.43	0.66	0.65	0.71	0.69	0.62	0.64	0.62	0.86	0.74	0.59	0.51	0.45	0.36	0.39	0.49	0.5	0.51
			2022-06-13	0	1	1	1	1.72	1.21	1.03	1.09	1.29	1.59	1.39	1.35	1.3	1.37	1.59	1.58	1.37	1.13	1.09	1.51	1.36	0.64	0.75	0.83	0.74	0.58	0.58	0.67	0.88	0.74	0.71	0.63	0.63	0.69	0.74	0.91	0.93	0.71	0.56	0.48	0.45	0.43	0.5	0.54	0.61	0.51
			2022-06-13	0	1	1	1	2.89	1.82	1.7	1.86	1.9	2.16	2.03	1.71	1.84	1.51	1.59	1.72	2.1	2.08	2.21	1.82	1.91	0.81	0.95	0.66	0.68	1.06	0.78	0.82	0.71	0.66	0.68	0.77	0.85	1.12	0.76	0.77	1.03	0.82	1.04	0.96	0.9	0.88	0.83	0.98	1.27	1.06
			2022-06-14	0	1	1	1	1.34	1.11	0.66	0.46	0.65	0.8	1.42	1.08	0.84	0.71	0.81	0.86	1.29	0.98	0.82	1.17	1	0.98	0.61	0.75	0.82	0.83	0.94	0.76	1.05	0.89	1.22	0.85	0.84	0.82	0.77	1.16	1.25	0.88	0.8	0.71	0.49	0.44	0.47	0.52	0.84	0.71
			2022-06-16	0	1	1	1	3.03	2.19	2.01	2.48	2.14	2.97	2.49	1.94	1.77	1.9	1.85	2.46	2.29	1.83	1.89	2.12	2.17	1.18	0.79	0.96	1.13	0.89	0.72	1.03	0.86	0.84	0.72	0.72	0.94	0.8	0.79	0.84	0.86	0.87	0.5	0.37	0.32	0.37	0.31	0.39	0.44	0.38
[truncated: 64 more columns]

## Sheet: clinic fu
RGM	CRIS	NHS	date	LAD	LCx	RCA	previous_PCI	previous_CABG	FU_PCI	FU_CABG	LVEDV	LVESV	LVEF	LVM
			2022-01-10	1	1	1	0	0	0	0	190	112	40	78
			2022-01-10	1	1	1	1	0	0	0	144	55	62	90
			2022-01-13	3	2	2	1	0	0	1	205	117	43	130
			2022-01-07	1	1	1	1	0	0	0	152	65	57	85
			2022-02-14	0	0	1	0	0	0	0	121	50	59	85
			2022-01-07	1	0	0	0	0	0	0	201	85	58	110
			2022-02-07	1	1	1	1	0	0	0	95	33	66	67
			2022-03-07	0	0	0	0	0	0	0	185	89	52	109
			2022-01-11	2	2	1	0	0	1	0	242	106	56	163
			2022-02-17	0	0	0	0	0	0	0	119	48	59	72
			2022-01-06	1	1	1	0	0			174	87	50	91
			2022-01-10	1	0	0	0	0	0	0	197	109	45	124
			2022-01-10	3	3	3	1	1	0	0	233	163	30	160
			2022-02-15	0	0	0	0	0	0	0	197	94	53	94
			2022-01-14	3	2	2	1	0	1	0	271	167	38	123
			2022-01-13	1	1	1	1	0	0	0	96	29	69	81	mva
			2022-01-14	2	1	1	0	0	1	0	135	56	59	88
			2022-01-31	1	1	1	0	0	0	0	183	69	62	103
			2022-01-14	1	1	1	0	0	0	0	102	32	69	66
			2022-01-18	1	0	0	0	0	0	0	128	55	57	81
			2022-01-20	1	1	1	0	0	0	0	115	28	76	64
			2022-01-10	1	1	1	0	0	0	0	114	42	63	95
			2022-01-20	1	1	2	0	0	1	0	129	66	49	84
			2022-01-21	1	1	1	0	0	0	0	210	94	49	123
			2022-01-21	1	1	1	0	0	0	0	180	51	71	106	mva
			2022-01-17	1	1	1	1	0	0	0	177	57	68	134
			2022-02-07	1	1	3	1	0	0	0	150	70	53	74
			2022-02-04	1	1	1	0	0			103	59	42	54
			2022-02-04	1	1	1	0	0	0	0	164	51	69	82
			2022-02-10	1	1	1	0	1	0	0	163	77	53	131
			2022-02-01	1	2	2	0	0	1	0	211	93	56	118
			2022-02-03	1	1	1	0	0			140	94	33	82
			2022-02-28	2	3	3	0	0	0	0	251	188	25	144
			2022-02-08	1	1	2	0	0	1	0	167	60	64	104
			2022-02-07	1	1	1	0	0	0	0	225	130	42	227
			2022-03-08	1	1	1	0	0	0	0	98	65	34	69
			2022-01-18	1	0	1	0	0			138	60	57	79
			2022-03-11	1	1	1	0	0			224	95	58	129
			2022-02-11	1	1	1	0	0	0	0	77	32	58	48
			2022-02-11	1	1	1	0	0	0	0	138	89	36	95
			2022-02-14	1	1	1	0	0			185	109	41	140
			2022-02-11	1	1	1	1	0	0	0	165	60	63	100
			2022-02-10	1	1	1	0	0			287	223	22	163
			2022-02-28	0	0	1	0	0	0	0	98	33	66	74
			2022-01-20	1	2	2	0	0	1	0	199	134	33	98
			2022-01-13	3	1	2	1	1	0	0	156	98	37	90
			2022-01-13	1	1	2	0	0	0	0	121	53	56	120
			2022-01-17	1	1	1	0	0	0	0	136	65	52	109
			2022-02-09	0	0	0	0	0	0	0	178	72	60	90
			2022-01-31	1	1	1	1	0	0	0	159	64	60	116
			2022-02-17	2	2	2	0	0	0	0	271	176	35	169
			2022-02-14	2	2	1	1	0			256	191	25	143
			2022-03-07	1	1	2	1	0			144	76	47	117
			2022-02-01	0	0	0	0	0	0	0	134	69	48	66
			2022-02-14	0	0	0	0	0	0	0	200	105	48	109
			2022-02-11	1	1	1	0	0			148	58	61	73
			2022-02-17	1	1	1	0	0			134	48	64	50	mva
			2022-02-14	1	1	1	0	0	0	0	216	97	55	126
			2022-03-15	1	2	3					127	57	44	98	No coronary anatomy available; ischemia in Lcx territory and chronic infarct in RCA territory
			2022-02-17	1	1	1	0	0	0	0	184	106	42	148
			2022-02-07	1	0	0	0	0	0	0	178	84	53	106
			2022-01-31	0	0	0	0	0	0	0	116	42	63	65
			2022-02-21	0	0	0	0	0	0	0	136	137	42	112
			2022-02-17	0	0	0	0	0	0	0	154	48	69	83
			2022-02-28	1	1	1	0	0	0	0	170	53	69	128
			2022-02-22	1	1	1	0	0	0	0	155	44	71	52
			2022-01-18	2	3	1	1	1	0	0	158	92	42	112
			2022-02-28	1	1	1	0	1	0	0	202	126	38	139
			2022-02-17	1	1	1	0	0	0	0	274	136	50	144
			2022-02-28	1	1	1	0	0	0	0	130	58	53	116
			2022-03-14	0	0	0	0	0	0	0	139	59	58	73
			2022-03-01	0	0	0	0	0	0	0	291	198	32	135
			2022-03-03	1	1	1	1	0	0	0	167	73	56	129
			2022-03-29	1	1	1	1	0	0	0	95	33	66	79
			2022-03-01	1	1	1	1	0	0	0	233	155	33	106
			2022-02-07	1	1	1	0	0	0	0	235	108	54	143
			2022-02-28	1	1	1	0	0	0	0	159	73	54	109
			2022-02-03	1	1	1	0	0	0	0	167	69	59	110
			2022-03-01	0	0	0	0	0	0	0	104	38	63	80
			2022-01-31	1	1	1	0	0	0	0	214	110	48	134
			2022-03-01	1	1	1	0	0	0	0	219	98	55	127
			2022-03-07	1	1	0	0	0	0	0	199	65	67	102
			2022-02-28	0	0	0	0	0	0	0	152	82	46	118
			2022-03-08	1	1	2	0	0			154	68	56	118	no coronary anatomy available; ischemia in RCA territory
			2022-03-07	1	1	1	0	0	0	0	363	293	19	199
			2022-03-07	1	1	1	0	0	0	0	156	73	54	97	mva
			2022-02-03	1	1	1	0	1	0	0	125	53	58	169
			2022-03-03	1	1	3	1	0	0	0	186	87	53	114
			2022-03-18	1	1	1	0	0	0	0	187	135	28	113
			2022-03-01	1	1	1	0	0	0	0	135	56	59	69
			2022-03-07	1	1	1	0	0	0	0	139	74	61	93
			2022-02-15	2	1	1	0	0	1	0	150	80	46	98
			2022-02-09	1	1	2	0	0			224	103	54	125	no coronary anatomy, ischemia in rca territory
			2022-03-08	1	3	1	0	1	0	0	314	217	31	181
			2022-03-17	1	1	1	0	0	0	0	195	112	42	100
			2022-02-22	1	1	1	0	0	0	0	263	164	38	186
			2022-02-08	2	1	1	0	0	0	0	150	60	60	96
			2022-02-17	1	1	1	0	0	0	0	123	38	69	85
			2022-02-28	1	0	0	0	0	0	0	186	70	62	101
			2022-03-10	1	1	1	0	0	0	0	122	51	58	89
			2022-02-24	3	1	1	1	0	0	0	221	140	36	135
			2022-02-28	1	1	1	0	0	0	0	134	89	34	141
			2022-03-14	1	1	1	0	0	0	0	225	113	50	213
			2022-02-24	1	1	1	0	0	0	0	160	50	69	145
			2022-03-21	1	1	1	0	1	0	0	257	174	32	134
			2022-03-21	1	2	1	1	0			170	79	54	108
			2022-03-15	1	1	1	1	0	0	0	115	43	62	71
			2022-04-01	1	1	1	1	0	0	0	118	48	59	65
			2022-04-01	1	1	2	0	0	0	0	105	57	46	118
			2022-04-01	1	1	1	0	0	0	0	200	69	66	183
			2022-04-04	1	1	1	0	1			153	49	68	91
			2022-04-04	0	0	0	0	0	0	0	115	45	60	72
			2022-04-04	1	1	1	0	0	0	0	202	106	48	120
			2022-04-04	1	1	1	1	0	0	0	172	53	69	110
			2022-04-05	1	1	2	0	0	1	0	198	79	61	117
			2022-04-05	1	1	1	1	0	0	0	192	79	59	129
			2022-04-06	1	1	1	0	0	0	0	151	60	60	82
			2022-04-07	1	1	1	0	0	0	0	200	98	51	105
			2022-04-07	2	1	1	0	0			107	33	70	57
			2022-04-11	1	1	1	0	0	0	0	174	62	64	100
			2022-04-11	0	0	0	0	0	0	0	99	25	75	74
			2022-04-07	1	1	1	0	0	0	0	156	53	66	94
			2022-04-08	1	1	1	0	0	0	0	81	27	66	51
			2022-04-08	1	1	1	0	0			167	80	52	132
			2022-04-08	1	1	1	0	0	0	0	190	78	59	118
			2022-04-11	1	1	1	0	0	0	0	142	72	49	76
			2022-04-12								175	116	34	102	suboptimal image quality, incomplete clinical information
			2022-04-12	1	1	2	1	0	1	0	142	57	60	117
			2022-04-14	3	1	1	1	0			263	197	25	119
			2022-04-14	2	3	2	0	0			191	102	47	98	coronary anatomy unavailable
			2022-04-22	1	1	1	0	0	0	0	170	133	22	100
			2022-04-14	1	1	1	0	0	0	0	135	54	60	66
			2022-04-19	0	0	0	0	0	0	0	187	85	55	124
			2022-04-19	1	1	1	0	0	0	0	156	51	67	78
			2022-04-21	1	1	1	0	0	0	0	138	55	60	67
			2022-05-03	3	1	1	1	1	0	0	214	97	55	116
			2022-05-03	1	1	1	0	0	0	0	87	38	56	92
			2022-04-21	1	1	1	0	0	0	0	129	54	58	73
			2022-04-22	1	1	1	0	0	0	0	160	77	52	87
			2022-04-22	1	1	1	0	0	0	0	132	56	58	95
			2022-04-22	0	0	0	0	0	0	0	285	110	62	143
			2022-04-25	2	2	1	1	0			178	68	62	132
			2022-04-25	1	1	1	0	0	0	0	162	68	58	135
			2022-04-26	1	1	1	0	0	0	0	160	87	46	100
			2022-04-26	1	1	1	0	0	0	0	154	65	58	146
			2022-04-26	2	1	1	0	0	1	0	153	50	68	96
			2022-05-30	1	1	1	0	0	0	0	186	105	43	132
			2022-04-28	1	1	1	0	0	0	0	95	29	70	64
			2022-04-28	1	1	1	0	0	0	0	140	40	71	95
			2022-04-28	2	1	1	0	0			116	40	65	95
			2022-05-03	1	1	2	0	0			149	58	61	127	no coronary anatomy available
			2022-05-05	3	1	2	0	0			142	75	47	71	no coronary anatomy available
			2022-05-05	1	1	1	0	0	0	0	201	90	55	116
			2022-05-05	1	1	1	0	0	0	0	108	52	52	73
			2022-05-05	1	1	1	0	0	0	0	149	73	51	116
			2022-05-05	1	1	1	0	0	0	0	107	47	57	82
			2022-05-05	1	1	1	0	0	0	0	229	113	51	131
			2022-05-05	1	1	1	0	0	0	0	170	59	65	105
			2022-05-06	2	1	1	1	0	0	0	161	57	65	128
			2022-05-06	1	1	1	1	0	0	0	233	92	61	164
			2022-05-12	1	1	1	0	0			147	70	46	101	no coronary anatomy
			2022-05-12	0	0	1	0	0	0	0	163	84	48	95
			2022-05-12	1	1	1	0	0	0	0			58	88
			2022-05-19	1	1	1	0	0			151	77	49	97
			2022-05-09	1	1	1	0	0	0	0	116	58	50	64
			2022-05-10	3	1	1	1	0	0	0	249	180	28	169
			2022-05-10	1	1	1	0	0	0	0	306	187	39	266
			2022-05-10	1	1	1	0	0	0	0	137	62	55	108
			2022-05-12	1	1	3	0	0	0	0	143	62	56
			2022-05-26	1	1	1	0	0	0	0	126	58	54	117
			2022-05-13	1	1	1	0	0			175	73	64	103
			2022-05-13	2	1	1	0	0	0	0	147	54	63	104
			2022-05-13	1	1	1	0	0	0	0	137	79	42	118
			2022-05-16	1	1	1	0	0	0	0	258	215	17	159
			2022-05-16	1	1	1	0	0	0	0	208	94	55	1211
			2022-05-16	1	1	1	1	0			219	96	58	136
			2022-05-17	2	1	1	0	0			113	63	44	60
			2022-05-17	1	1	1	1	0	0	0	156	63	60	99
			2022-05-16	1	1	1	0	0	0	0	130	61	53	91
			2022-05-16	1	1	1	0	0	0	0	192	113	42	143
			2022-05-16	1	1	2	0	0	0	0	218		44	243
			2022-05-16	1	2	1	0	0	0	0	198	87	56	113
			2022-05-19	0	0	0	0	0	0	0	204	96	53	115
			2022-05-23	0	0	0	0	0	0	0	129	49	62	126
			2022-05-23	1	1	1	0	0	0	0	211	119	44	146
			2022-05-23	3	1	1	1	0	0	0	247	112	26	140
			2022-05-23	2	1	1	0	0	0	0	208	120	42	132
			2022-05-24	1	1	1	1	0	0	0	94	39	59	86
			2022-05-14	1	1	1	0	0	0	0	169	53	69	148
			2022-05-24	2	1	1	1	0	0	0	123	59	49	99
			2022-05-26	1	1	1	0	0	0	0	162	54	66	113
			2022-05-27	0	0	0	0	0	0	0	175	67	62	101
			2022-05-26	1	1	1	1	0	0	0	167	67	60	121	mva
			2022-05-26	1	1	1	0	0	0	0	254	190	22	182
			2022-05-27	1	1	1	1	0	0	0	176	81	54	164
			2022-05-27	0	0	0	0	0	0	0	98	24	76	62
			2022-05-30	1	1	1	0	0	0	0	154	70	63	91
			2022-06-10	1	1	1	0	0	0	0	111	53	52	64
			2022-05-30	1	1	1	1	0	0	0	173	58	55	140
			2022-05-30	1	1	1	0	0					56
			2022-05-30	1	1	1	0	0	0	0	208		37
			2022-05-31	1	1	3	1	0	0	0	169	86	49	105
			2022-05-31	1	1	1	1	0	0	0	123	37	70	81
			2022-05-31	1	1	3	1	0	0	0	209		47	102
			2022-06-06	1	3	2	0	0			206	120	42	121
			2022-06-07	1	1	1	0	0	0	0	168		43	109
			2022-06-07	1	1	1	0	0	0	0	182	132	28	142
			2022-06-10	2	1	1	0	0			164	62	62	130	no coronary anatomy available
			2022-06-13	1	1	1	0	0	0	0	220	151	31	143
			2022-06-13	1	1	1	0	0	0	0	115	44	62	68
			2022-06-14	1	1	3	1	1	0	0	192	107	44	102
			2022-06-16	1	1	1	0	0	0	0	196	89	55	98

## Sheet: subset_semiq
RGM	CRIS	NHS	date	transplant	Magnet	splenic switch off	perfusion sequence (SSFP = 1;FLASH = 2)	stress_BA	stress_BAS	stress_BIS	stress_BI	stress_BIL	stress_BAL	stress_MA	stress_MAS	stress_MIS	stress_MI	stress_MIL	stress_MAL	stress_AA	stress_AS	stress_AI	stress_AL	stress_GLOBAL	endo_epi_BA	endo_epi_BAS	endo_epi_BIS	endo_epi_BI	endo_epi_BIL	endo_epi_BAL	endo_epi_MA	endo_epi_MAS	endo_epi_MIS	endo_epi_MI	endo_epi_MIL	endo_epi_MAL	endo_epi_AA	endo_epi_AS	endo_epi_AI	endo_epi_AL	endo_epi_global	rest_BA	rest_BAS	rest_BIS	rest_BI	rest_BIL	rest_BAL	rest_MA	rest_MAS
			2022-03-07	0	1	1	1	2.55	3.58	1.61	1.91	1.86	1.95	3.17	2.83	2.09	1.79	2.35	2.82	2.94	1.99	1.86	2.34	2.32	0.71	1.1	0.54	0.82	0.63	0.7	0.75	0.66	0.82	1	0.69	0.84	0.71	0.75	0.77	0.74	0.76	1	1.05	0.84	0.61	0.6	0.82	1.44	0.9
			2022-02-17	0	1	1	1	2.79	1.96	1.61	1.71	1.84	2.12	3.31	2.89	2.2	1.97	1.97	2.25	2.24	1.75	1.72	2.63	2.14	1.08	0.8	0.87	0.88	0.75	0.67	1.37	1.18	0.82	0.99	0.8	0.9	0.73	0.83	1.08	0.73	0.91	0.88	0.76	0.65	0.59	0.66	0.87	1.09	0.89
			2022-02-15	0	1	1	1	4.07	2.19	2.35	2.68	4.09	4.15	3.87	2.04	1.89	2.76	3.87	3.11	2.47	2.31	2.72	3.69	2.83	0.87	0.83	0.91	1.36	1.09	0.86	1.24	1.01	0.93	1.05	0.73	0.6	0.87	0.81	1.26	0.86	0.91	0.86	0.7	0.85	0.83	0.84	0.98	1.04	0.7
			2022-01-20	0	1	1	1	1.09	1.16	1.26	1.06	0.78	0.67	1.18	1.05	0.88	1.04	0.95	1.03	1.5	1.18	1.35	0.91	1.08	0.92	1.02	1.04	0.64	0.8	1.24	0.76	0.84	0.93	0.66	0.75	0.67	1.07	0.93	0.7	2.27	0.92	0.85	0.77	0.69	0.61	0.51	0.31	0.91	0.78
			2022-01-18	0	1	0	1	2	2.04	2.24	0.57	1	1.36	1.92	1.92	1.38	1.29	1.45	1.96	2.31	2.63	1.62	1.7	1.72	1.37	1.12	0.62	1.81	1.88	1.14	1.16	0.77	0.78	0.8	0.74	0.84	1.15	0.97	1.25	3.36	1.11	0.65	0.53	1.33	1.02	0.42	0.63	0.7	0.65
			2022-03-11	0	1	1	1	2.48	1.83	1.56	2.08	2.41	2.2	2.13	1.75	1.57	1.56	1.74	1.96	1.77	1.59	1.89	1.71	1.83	0.82	0.83	0.82	0.88	0.7	0.9	0.84	0.84	0.91	0.75	0.58	0.7	0.75	0.75	1.4	0.92	0.81	1.92	1.53	1.29	1.33	1.68	2.25	1.52	1.39
			2022-02-11	0	1	1	1	2.76	2.38	2.26	1.67	1.87	2.49	2.49	2.33	2.17	1.85	1.75	2.47	2.92	2.43	1.89	1.54	2.2	0.89	1.07	1.22	1.02	1.09	0.86	0.9	1.08	1.05	0.87	1.11	0.8	1.26	0.89	1.66	4.2	1.08	1.16	0.98	0.97	0.73	0.87	1.12	1.28	1.02
			2022-02-28	0	1	0	1	1.32	1.2	0.28	0.63	0.75	1.03	1.09	0.96	0.79	0.68	0.74	1.08	1.22	0.81	0.67	0.97	0.93	1.01	1.31	1.85	1.12	1	0.87	0.93	1.03	1.13	1.08	1.06	0.86	0.97	0.99	1.18	1.07	1.01	0.37	0.36	1.49	0.74	0.92	0.57	0.73	0.53
			2022-02-14	0	1	1	1	2.77	2.33	1.89	2.16	2.45	2.73	2.51	2.43	2.22	1.84	2.55	2.89	2.86	2.47	2.23	2.59	2.43	0.8	0.69	0.81	0.8	0.59	0.78	0.8	0.85	0.83	0.95	0.87	0.66	0.81	0.95	0.98	0.89	0.81	0.59	0.53	0.46	0.43	0.45	0.54	0.68	0.62
			2022-06-16	0	1	1	1	3.03	2.19	2.01	2.48	2.14	2.97	2.49	1.94	1.77	1.9	1.85	2.46	2.29	1.83	1.89	2.12	2.17	1.18	0.79	0.96	1.13	0.89	0.72	1.03	0.86	0.84	0.72	0.72	0.94	0.8	0.79	0.84	0.86	0.87	0.5	0.37	0.32	0.37	0.31	0.39	0.44	0.38
			2022-06-10	0	1	1	1	2.29	2.46	1.88	1.67	2.15	3.08	0.98	1.43	1.99	1.33	1.91	2.34	0.86	0.62	1.04	1.83	1.78	0.47	0.85	1.25	0.84	0.87	0.85	0.48	0.43	0.66	0.65	0.71	0.69	0.62	0.64	0.62	0.86	0.74	0.59	0.51	0.45	0.36	0.39	0.49	0.5	0.51
			2022-05-13	0	1	1	1	2.58	2.15	2.12	2.11	2.24	2.39	2.04	1.98	2.09	1.99	1.99	1.88	2.1	1.94	2.23	2.18	2.11	0.7	1.08	0.89	0.89	0.82	0.77	0.76	0.68	0.73	0.7	0.72	0.72	0.76	0.79	0.79	0.76	0.78	0.95	0.87	0.77	0.69	0.86	0.87	0.93	0.8
			2022-04-26	0	1	1	1	3.33	2.86	2.82	2.32	2.7	3.27	2.16	2.03	1.89	1.76	1.61	1.81	2.39	1.64	1.72	2.02	2.12	0.8	1.16	1.32	0.91	0.82	0.9	0.49	0.75	0.8	0.81	0.57	0.58	0.76	0.64	1.06	0.55	0.79	0.56	0.53	0.45	0.43	0.43	0.53	0.47	0.48
			2022-05-03	0	1	1	1	0.41	0.42	0.81	1.42	1.1	0.72	0.44	0.3	0.68	1.41	1.22	0.62	0.53	0.78	1.54	0.88	0.93	0.58	0.68	0.61	0.62	0.74	0.57	0.53	0.73	0.61	0.66	0.75	0.49	0.71	0.63	0.87	0.77	0.7	0.55	0.43	0.49	0.51	0.47	0.44	0.54	0.49
			2022-04-14	0	1	1	1	2.55	1.88	1.6	1.58	2.01	2.37	2.38	2.12	2.32	2.09	2.13	2.67	2.39	2.19	2.44	2.92	2.21	0.62	0.63	0.69	0.7	0.93	0.63	0.6	0.87	0.9	0.98	0.85	0.78	1.07	1.15	0.97	1.26	0.84	1.39	0.96	1.38	1.34	0.8	0.97	1.14	1.04
			2022-01-20	0	1	1	1	2	2.62	2.66	1.97	1.6	2.12	1.87	1.77	1.74	1.52	1.23	1.95	2.04	1.29	1.23	1.72	1.77	0.92	0.86	0.69	1.07	0.7	0.79	0.83	0.9	1.05	0.67	0.62	0.77	0.77	0.75	0.95	0.91	0.83	0.82	0.83	0.59	0.66	0.69	0.75	0.83	0.65
			2022-03-07	0	1	1	1	4.69	3.09	2.45	2.65	3.3	2.75	3.43	2.47	2.13	2.02	2.11	2.44	2.74	2.35	2.13	2.41	2.61	1.3	0.95	0.95	0.96	0.85	1.03	0.9	0.7	0.67	0.61	0.76	0.54	0.92	0.7	0.66	0.91	0.84	0.61	0.69	0.77	1.1	0.89	0.66	0.91	0.75
			2022-02-09	0	1	1	1	3.12	2.3	1.74	2.57	2.53	3.48	2.89	2.8	1.97	2.14	2.43	2.8	3.76	3.08	2.66	3.14	2.67	0.84	0.61	0.68	0.81	0.75	0.79	0.77	0.65	0.47	0.62	0.55	0.7	0.96	0.84	0.84	0.98	0.74	1.72	1.27	1.08	0.96	0.9	1.36	1.55	1.25
			2022-06-07	0	1	1	1	0.97	0.8	0.52	0.48	0.7	0.93	0.95	0.68	0.51	0.48	0.6	0.98	0.79	0.72	0.5	0.71	0.7	0.78	0.95	0.93	0.98	0.76	0.92	0.77	0.91	1.04	1.13	1.13	0.85	1.07	0.89	0.96	1	0.93	1.18	0.53	0.44	0.38	0.49	0.66	0.88	0.51
			2022-05-30	0	1	1	1	1.77	1.37	1.16	1.28	1.13	1.37	1.48	1.37	0.89	1.06	1.27	1.28	1.66	0.87	1.01	1.22	1.26	1.12	1.38	1.24	1.42	1.24	0.86	0.86	1.67	1.17	1.01	0.78	0.84	0.81	0.71	1.52	1.38	1.07	0.72	0.58	0.54	0.57	0.59	0.59	0.83	0.65
			2022-08-30	0	2	1	1	1.03	1.01	0.89	0.82	0.73	0.96	1.1	0.93	0.94	0.94	0.93	0.95	0.9	0.83	0.59	0.55	0.9	1.02	0.98	0.93	1.06	1.15	0.98	1.03	0.93	0.99	1.11	1.15	1.12	1.26	1.11	1.82	2.09	1.08	0.71	0.69	0.62	0.58	0.57	0.7	0.66	0.67
[truncated: 53 more columns]

## Sheet: semiq_slope
RGM	CRIS	NHS	date	stress_BA_s	Stress_BA_sbl	stress_BA_spi	stress_BAS_s	stress_BAS_sbl	stress_BAS_spi	stress_BIS_s	stress_BIS_sbl	stress_BIS_spi	stress_BI_s	stress_BI_sbl	stress_BI_spi	stress_BIL_s	stress_BIL_sbl	stress_BIL_spi	stress_BAL_s	stress_BAL_sbl	stress_BAL_spi	stress_MA_s	stress_MA_sbl	stress_MA_spi	stress_MAS_s	stress_MAS_sbl	stress_MAS_spi	stress_MIS_s	stress_MIS_sbl	stress_MIS_spi	stress_MI_s	stress_MI_sbl	stress_MI_spi	stress_MIL_s	stress_MIL_sbl	stress_MIL_spi	stress_MAL_s	stress_MAL_sbl	stress_MAL_spi	stress_AA_s	stress_AA_sbl	stress_AA_spi	stress_AS_s	stress_AS_sbl	stress_AS_spi	stress_AI_s	stress_AI_sbl	stress_AI_spi	stress_AL_s
			2022-03-07	32.4	72.5	0.28	92.2	194.26	0.79	19.7	56.2	0.17	24.6	83.4	0.21	20.1	89.5	0.17	28.9	89.6	0.25	47.1	80.3	0.33	67.5	105.4	0.45	36.7	74.8	0.24	31.4	84.6	0.217	27.5	86.6	0.19	33.9	86.4	0.24	59.7	68.3	0.322	52.3	69.9	0.282	33.3	69.4	0.18	33.9
			2022-02-17	65.1	126.3	0.26	51.5	90.6	0.21	31.2	80.6	0.12	34.6	123.7	0.14	42.2	141.4	0.17	41.8	91	0.17	71.1	105	0.24	60.7	86.6	0.21	49.3	91.8	0.16	41.4	97.5	0.14	41.4	73.6	0.14	55.3	84.9	0.18	83.3	80.5	0.22	63.1	85.1	0.17	50.3	87.7	0.14	63.8
			2022-02-15	213.8	108.9	0.26	167.1	77.7	0.2	197.3	93	0.24	227.9	152.3	0.27	191.4	170.6	0.23	176.6	118.9	0.21	217.2	104	0.27	173.1	78.2	0.21	189.1	89.9	0.23	198.6	109.5	0.24	195.8	119.8	0.24	187.2	109.8	0.23	220	92.1	0.26	181.4	88.7	0.22	149	71.3	0.18	195.1
			2022-01-20	45.9	101.2	0.24	41.5	93.6	0.21	26.2	46.1	0.13	34	107.7	0.17	29	87.5	0.15	29.9	60.8	0.15	57.3	94.5	0.35	57.3	105.1	0.36	42.9	86.9	0.27	41.8	105.9	0.26	39.3	96.9	0.25	46.7	90.3	0.29	71.1	81.2	0.29	67.8	105.3	0.27	52	102.2	0.21	39.1
			2022-01-18	12	9.2	0.16	17.2	10	0.22	13.4	8	0.17	8.9	7.3	0.12	12.6	11.2	0.16	11.5	9.8	0.15	12.2	9.1	0.14	16.6	9.4	0.19	11.9	7.6	0.14	11	8.8	0.13	11.4	9.6	0.13	12.1	9.8	0.14	14.1	9.2	0.16	17	9.4	0.19	10.3	8.2	0.11	12.6
			2022-03-11	35.8	49.9	0.22	29.9	64	0.18	21	49.7	0.13	19.6	59.8	0.12	27.1	64.6	0.17	36.5	41	0.22	51.1	53.9	0.24	40.8	65.7	0.19	29.4	50.6	0.14	31.4	71.5	0.15	37.2	56	0.17	45.4	45.3	0.22	57	53.7	0.22	41.5	64.6	0.16	37.7	65.2	0.15	42.2
			2022-02-11	44.3	54.2	0.25	42.6	47	0.24	31.1	36.4	0.18	26.1	52.8	0.15	27.1	57.2	0.15	35.8	61.3	0.2	44.2	46.4	0.23	49	42.6	0.25	39.6	41.8	0.2	31.5	53.8	0.16	31.9	57.1	0.16	38.5	55.1	0.2	47.6	34.1	0.19	58.7	47.7	0.24	44.3	55.4	0.18	51.7
			2022-02-28	52	70.5	0.24	86.9	113.6	0.4	64.6	98.8	0.29	21.8	47.5	0.1	28.2	54.6	0.13	48	73	0.22	69.9	61.4	0.27	72.7	59.5	0.29	42.8	45.3	0.17	38.3	64.8	0.15	41.3	72.8	0.16	54.2	65	0.21	98	70.1	0.34	74.8	52.8	0.26	40.2	45.2	0.14	44.3
			2022-02-14	22.2	40.4	0.36	21.9	39.1	0.36	15.5	33.9	0.25	12.4	37.8	0.2	15.3	45.9	0.25	16.5	38.6	0.27	30.1	38.8	0.34	35.7	43.1	0.4	25.8	42.7	0.29	17.1	39.2	0.19	18.2	42.7	0.21	23.9	42.3	0.27	51.6	40	0.4	52.3	39.7	0.41	34.7	22	0.27	30.9
			2022-06-16	37	85.3	0.24	42.6	73.8	0.28	26.9	52.7	0.18	21.7	70.4	0.14	20.1	88.8	0.13	26.1	107	0.17	40	76.7	0.25	46.8	69.3	0.29	32	55.7	0.2	25.6	69.1	0.16	22.2	72.5	0.14	29.7	81.7	0.18	50.8	63.6	0.23	48.7	59.5	0.23	31.2	58.6	0.14	37.4
			2022-06-10	23	54.4	0.21	25.8	63.9	0.24	21.7	71.1	0.2	14.4	60	0.13	18.8	71.8	0.17	22.9	77.9	0.21	21.7	46.2	0.2	23.2	52.5	0.21	22.6	64.1	0.2	17.4	60	0.16	22.2	68.9	0.2	26.8	73.2	0.24	22.6	39.2	0.17	14	28.2	0.11	19.9	49	0.15	28.7
			2022-05-13	164.3	70.6	0.27	148.2	66.6	0.24	137	63	0.23	163.4	83.3	0.27	158.1	78.4	0.26	172.1	85.2	0.28	165.7	73.2	0.29	158.1	71.3	0.28	145	68.6	0.25	154.8	73.9	0.27	159.2	81.9	0.28	163.6	76.3	0.28	144.8	59.8	0.24	140.1	52.6	0.24	150.5	71	0.25	162.3
			2022-04-26	32.2	54.5	0.15	60.1	93.6	0.29	24.1	50.4	0.12	23.6	71.4	0.11	25.5	91	0.12	26.2	62.3	0.13	45.4	63.9	0.19	54.4	84.1	0.23	33.9	67.3	0.14	31.2	74.5	0.13	34.7	79.8	0.14	36.6	66.4	0.15	66.2	71.4	0.24	48.2	60.1	0.18	43.2	69.2	0.16	50.9
			2022-05-03	11.7	16.5	0.08	17.2	30.3	0.11	15.7	36.7	0.1	24.5	74.1	0.16	20.8	64.7	0.13	15.9	38	0.1	14.4	17	0.08	21.2	26.8	0.11	19	33.2	0.1	26.7	65.3	0.14	22.9	56.9	0.12	17.9	35.6	0.09	18.7	17.7	0.09	24.3	27.3	0.12	20.7	32.8	0.1	23.7
			2022-04-14	34.9	54.6	0.2	38.5	60.8	0.22	30.5	74.4	0.17	26	87.9	0.15	24.4	79.3	0.15	34.4	61.5	0.19	41.4	63.3	0.23	44.2	65.5	0.25	35.2	78.4	0.2	29.7	85.9	0.17	30	84.1	0.17	38.2	66.3	0.22	52.1	50.7	0.23	61.6	69.7	0.27	38.4	85.2	0.17	39.7
			2022-01-20	40.7	52.8	0.34	86.3	98	0.71	29.7	42.7	0.25	25.3	69.9	0.21	22.5	50.7	0.19	36.5	56.9	0.3	44.8	50.1	0.31	48.7	61.1	0.34	29.2	53.1	0.2	24.8	60.6	0.17	24.7	51.5	0.17	38.6	56.8	0.27	50.5	51.6	0.28	34.4	46.5	0.19	26.2	55.4	0.14	37.5
			2022-03-07	61.2	91.5	0.29	65.8	103.3	0.32	44.7	91.5	0.21	40.9	104.4	0.2	43.4	129.6	0.21	53.4	113.7	0.26	62.5	86.7	0.27	63.8	89.9	0.28	48.9	89	0.22	42.9	98	0.19	40.3	101.5	1.18	50.5	97.9	0.22	58.7	65.6	0.2	53.6	69.7	0.18	51.3	91.6	0.18	53.7
			2022-02-09	19.5	29.8	0.26	21	29.3	0.27	11.4	23.3	0.15	12.6	36	0.17	9.5	37.2	0.13	11.6	34	0.15	20.7	24	0.24	26.1	27.8	0.3	16.4	27.7	0.19	13.6	32.8	0.16	11.8	34.2	0.14	14.8	30.2	0.17	24.8	17.5	0.23	28.3	25.4	0.26	14.8	29.4	0.14	16.6
			2022-06-07	20.4	18.1	0.18	24.7	23.3	0.21	14.2	17.2	0.12	10.2	22.4	0.1	13.3	28.8	0.11	15.5	23.4	0.13	25.2	16.3	0.16	27.7	20.8	0.19	23.2	27.5	0.15	14.5	24.1	0.1	13.9	19.5	0.09	18.4	14.7	0.12	32.8	16.8	0.19	30	29.4	0.17	12.3	13	0.07	15.6
			2022-05-30	22.5	43.3	0.29	24.5	43.7	0.31	17.9	27	0.23	15.3	54.8	0.2	12.4	49.2	0.16	18.7	48.3	0.24	27.2	42.3	0.28	26.1	37.7	0.27	19	32.5	0.2	16.7	48	0.17	17	50.8	0.18	21.7	43.9	0.23	32.8	45.7	0.27	35.9	45.9	0.29	25.8	48.5	0.21	18.5
				32.7	59.8	0.12	43.2	74.3	0.16	34.3	74	0.13	30.15	67.4	0.11	21.8	53.2	0.08	24.7	53.7	0.09	40.1	69.8	0.14	50.5	85.8	0.18	43.7	88.9	0.16	31.3	100.7	0.11	25.8	88.8	0.09	29.7	76.4	0.11	25.5	40.8	0.08	49.1	67.4	0.16	36.1	64.8	0.12	12.9
[truncated: 2 more columns]

## Sheet: segmental analysis
spi	q stress mbf
0.28	2.55
0.26	2.79
0.26	4.07
0.24	1.09
0.16	2
0.22	2.48
0.25	2.76
0.24	1.32
0.36	2.77
0.24	3.03
0.21	2.29
0.27	2.58
0.15	3.33
0.08	0.41
0.2	2.55
0.34	2
0.29	4.69
0.26	3.12
0.18	0.97
0.29	1.77
0.79	3.58
0.21	1.96
0.2	2.19
0.21	1.16
0.22	2.04
0.18	1.83
0.24	2.38
0.4	1.2
0.36	2.33
0.28	2.19
0.24	2.46
0.24	2.15
0.29	2.86
0.11	0.42
0.22	1.88
0.71	2.62
0.32	3.09
0.27	2.3
0.21	0.8
0.31	1.37
0.17	1.61
0.12	1.61
0.24	2.35
0.13	1.26
0.17	2.24
0.13	1.56
0.18	2.26
0.29	0.28
0.25	1.89
0.18	2.01
0.2	1.88
0.23	2.12
0.12	2.82
0.1	0.81
0.17	1.6
0.25	2.66
0.21	2.45
0.15	1.74
0.12	0.52
0.23	1.16
0.21	1.91
0.14	1.71
0.27	2.68
0.17	1.06
0.12	0.57
0.12	2.08
0.15	1.67
0.1	0.63
0.2	2.16
0.14	2.48
0.13	1.67
0.27	2.11
0.11	2.32
0.16	1.42
0.15	1.58
0.21	1.97
0.2	2.65
0.17	2.57
0.1	0.48
0.2	1.28
0.17	1.86
0.17	1.84
0.23	4.09
0.15	0.78
0.16	1
0.17	2.41
0.15	1.87
0.13	0.75
0.25	2.45
0.13	2.14
0.17	2.15
0.26	2.24
0.12	2.7
0.13	1.1
0.15	2.01
0.19	1.6
0.21	3.3
0.13	2.53
0.11	0.7
0.16	1.13
0.25	1.95
0.17	2.12
0.21	4.15
0.15	0.67
0.15	1.36
0.22	2.2
0.2	2.49
0.22	1.03
0.27	2.73
0.17	2.97
0.21	3.08
0.28	2.39
0.13	3.27
0.1	0.72
0.19	2.37
0.3	2.12
0.26	2.75
0.15	3.48
0.13	0.93
0.24	1.37
0.33	3.17
0.24	3.31
0.27	3.87
0.35	1.18
0.14	1.92
0.24	2.13
0.23	2.49
0.27	1.09
0.34	2.51
0.25	2.49
0.2	0.98
0.29	2.04
0.19	2.16
0.08	0.44
0.23	2.38
0.31	1.87
0.27	3.43
0.24	2.89
0.16	0.95
0.28	1.48
0.45	2.83
0.21	2.89
0.21	2.04
0.36	1.05
0.19	1.92
0.19	1.75
0.25	2.33
0.29	0.96
0.4	2.43
0.29	1.94
0.21	1.43
0.28	1.98
0.23	2.03
0.11	0.3
0.25	2.12
0.34	1.77
0.28	2.47
0.3	2.8
0.19	0.68
0.27	1.37
0.24	2.09
0.16	2.2
0.23	1.89
0.27	0.88
0.14	1.38
0.14	1.57
0.2	2.17
0.17	0.79
0.29	2.22
0.2	1.77
0.2	1.99
0.25	2.09
0.14	1.89
0.1	0.68
0.2	2.32
0.2	1.74
0.22	2.13
0.19	1.97
0.15	0.51
0.2	0.89
0.217	1.79
0.14	1.97
0.24	2.76
0.26	1.04
0.13	1.29
0.15	1.56
0.16	1.85
0.15	0.68
0.19	1.84
0.16	1.9
0.16	1.33
0.27	1.99
0.13	1.76
0.14	1.41
0.17	2.09
0.17	1.52
0.19	2.02
0.16	2.14
0.1	0.48
0.17	1.06
0.19	2.35
0.14	1.97
0.24	3.87
0.25	0.95
0.13	1.45
0.17	1.74
0.16	1.75
0.16	0.74
0.21	2.55
0.14	1.85
0.2	1.91
0.28	1.99
0.14	1.61
0.12	1.22
0.17	2.13
0.17	1.23
1.18	2.11
0.14	2.43
0.09	0.6
0.18	1.27
0.24	2.82
0.18	2.25
0.23	3.11
0.29	1.03
0.14	1.96
0.22	1.96
0.2	2.47
0.21	1.08
0.27	2.89
0.18	2.46
0.24	2.34
0.28	1.88
0.15	1.81
0.09	0.62
0.22	2.67
0.27	1.95
0.22	2.44
0.17	2.8
0.12	0.98
0.23	1.28
0.322	2.94
0.22	2.24
0.26	2.47
0.29	1.5
0.16	2.31
0.22	1.77
0.19	2.92
0.34	1.22
0.4	2.86
0.23	2.29
0.17	0.86
0.24	2.1
0.24	2.39
0.09	0.53
0.23	2.39
0.28	2.04
0.2	2.74
0.23	3.76
0.19	0.79
0.27	1.66
0.282	1.99
0.17	1.75
0.22	2.31
0.27	1.18
0.19	2.63
0.16	1.59
0.24	2.43
0.26	0.81
0.41	2.47
0.23	1.83
0.11	0.62
0.24	1.94
0.18	1.64
0.12	0.78
0.27	2.19
0.19	1.29
0.18	2.35
0.26	3.08
0.17	0.72
0.29	0.87
0.18	1.86
0.14	1.72
0.18	2.72
0.21	1.35
0.11	1.62
0.15	1.89
0.18	1.89
0.14	0.67
0.27	2.23
0.14	1.89
0.15	1.04
0.25	2.23
0.16	1.72
0.1	1.54
0.17	2.44
0.14	1.23
0.18	2.13
0.14	2.66
0.07	0.5
0.21	1.01
0.18	2.34
0.17	2.63
0.23	3.69
0.16	0.91
0.14	1.7
0.16	1.71
0.21	1.54
0.15	0.97
0.24	2.59
0.17	2.12
0.22	1.83
0.27	2.18
0.19	2.02
0.11	0.88
0.18	2.92
0.21	1.72
0.18	2.41
0.15	3.14
0.09	0.71
0.15	1.22

## Sheet: Sheet2
M	1
M	1
M	1
M	1
M	1
M	1
M	1
M	1
F	2
M	1
M	1
M	1
M	1
F	2
M	1
M	1
F	2
F	2
F	2
M	1
F	2
F	2
M	1
F	2
M	1
M	1
M	1
M	1
M	1
M	1
F	2
M	1
M	1
